# Supplementary material for: Medication errors in a cohort of pediatric patients with acute lymphoblastic leukemia on remission induction therapy in a tertiary care hospital in Mexico
Source: Cancer Med. 2019 Aug 24;8(13):5979–87. doi: 10.1002/cam4.2438 (PMC6792484; doi:10.1002/cam4.2438)
Supplement: Supplementary file 4 [file CAM4-8-5979-s004.xlsx]

## Sheet: Supporting data base
ID	age (years)	age (y) [dichotomous]. 0,(1-9.99). 1,(0,>10)	gender: 2=male, 1=female	comorbidities	comorbidities: 0, none. 1, one or more	Leukocytes (10^9/L) diagnosis	Leukocytes [dichotomous]: 0 <50x10^9, 1 >=50x10^9	risk classification. 0,standard. 1.high	Immunophenotype imputed: 1=B, 2=T, 3=mixed	Cell morphology : 1=L1, 2=L2, 3=L3	Cromosoma Philadelphia t(9;22); 0=not, 1=yes.	t(4;11); 0=not, 1=yes.	t(1;19); 0=not, 1=yes.	t(11;19); 0=not, 1=yes.	t(12;21); 0=not, 1=yes.	unfavorable cytogenetic; 0=not. 1=yes.	favorable cytogenetic. 0.no, 1,yes.	bone marrow aspiration (BMA) at diganosis (blast%)	CSF status at diagnosis. 0,no blast. 1,infiltrate. 2,hemorrhage. 3,traumatic.	weight at diagnosis (Kg)	nutritional status (z-score of BMI)	nutritional status: 0=Adequate (-1.0≥ z ≥+1.0 SD), 1=Undernourishment (<-1.0 SD), 2=Overweight (2+≤ z >+1.0 SD), 3=Obesity (>+2.0 SD)	clinical status at admission [dichotomous]. 0,no. 1,yes.	days of therapy	outcomeB	outcomeC	outcomeE	outcomeF	OutcomeI	Outcome B. 0,no, 1,yes.	Outcome C 0,no, 1,yes.	Outcome E 0,no, 1,yes.	Outcome F 0,no, 1,yes.	Outcome I 0,no, 1,yes.	ADE by overdose	ADE with overdose [dichotomous]. 0,not. 1,yes	patient´s chemotherapy orders	prescribing errors	prescribing [dichotomous]. 0,proper. 1, error.	dosing errors	dosing [dichoutomous]. 0,proper. 1,error.	underdoses	underdoses [dichoutomous]. 0,no. 1,yes.	overdoses	overdoses [dichoutomous]. 0,no. 1,yes.	incomplete orders	incomplete [dichoutomous]. 0,no. 1,yes.	unadjusted orders (<10 kg)	adjustment [dichoutomous]. 0,no. 1,error.
1	11.92	1	1	2	1	14.3	0	1	1	2	0	0	1	0	0	1	0	86		36	-0.25	0	0	38	0	1	0	0	0	0	1	0	0	0	0	0	2	1	1	1	1	0	0	1	1	0	0	0	0
2	10.89	1	1	1	1	5.4	0	1	1	2	0	0	0	0	0	0	0	94	0	35	-2.69	1	1	29	0	1	0	0	0	0	1	0	0	0	0	0	15	2	1	2	1	2	1	0	0	0	0	0	0
3	4.87	0	2	0	0	13.9	0	1	1	2	1	0	0	0	0	1	0	95	0	16	-0.55	0	0	39	0	0	0	0	0	0	0	0	0	0	0	0	20	0	0	0	0	0	0	0	0	0	0	0	0
4	16.9	1	2	0	0	1.7	0	1	1	2	0	0	0	0	0	0	0	25	0	61.5	0.43	0	0	35	0	1	0	0	0	0	1	0	0	0	0	0	2	1	1	1	1	0	0	1	1	0	0	0	0
5	7	0	2	1	1	1.9	0	0	1	2	0	0	0	0	0	0	0	91	0	21.1	-2.07	1	0	34	0	0	0	0	0	0	0	0	0	0	0	0	1	0	0	0	0	0	0	0	0	0	0	0	0
6	5.44	0	1	0	0	181.9	1	1	1	1	0	1	0	0	0	1	0	93.5	0	19.1	0.35	0	0	34	0	0	1	0	0	0	0	1	0	0	1	1	16	3	1	3	1	1	1	2	1	0	0	0	0
7	11	1	2	0	0	500	1	1	1	2	0	0	1	0	0	1	0	98.5	0	34	-0.57	0	1	36	0	0	2	0	0	0	0	1	0	0	2	1	19	5	1	5	1	2	1	3	1	0	0	0	0
8	6	0	1	0	0	25.9	0	0	1	1	0	0	0	0	0	0	0	97.2	0	21	0.54	0	0	42	0	1	0	0	0	0	1	0	0	0	0	0	11	2	1	2	1	1	1	1	1	0	0	0	0
9	11.48	1	2	0	0	146	1	1	2	1	0	0	0	0	0	0	0	94	1	33.5	-0.46	0	1	37	0	0	0	0	0	0	0	0	0	0	0	0	1	0	0	0	0	0	0	0	0	0	0	0	0
10	6.51	0	1	1	1	59.8	1	1	1	1	0	0	0	0	0	0	0	96.25	0	23	0.54	0	0	39	0	0	0	0	0	0	0	0	0	0	0	0	1	0	0	0	0	0	0	0	0	0	0	0	0
11	14.32	1	1	0	0	45.1	0	1	1	1	0	0	0	0	0	0	0	98	0	36	-2.66	1	0	34	0	1	0	0	0	0	1	0	0	0	0	0	4	2	1	2	1	0	0	2	1	0	0	0	0
12	13.08	1	1	0	0	64.1	1	1	1	1	0	0	0	0	0	0	0	63	0	50	1.17	2	1	38	0	0	0	0	0	0	0	0	0	0	0	0	17	0	0	0	0	0	0	0	0	0	0	0	0
13	5.46	0	1	0	0	2.5	0	0	1	1	0	0	0	0	0	0	0	55	0	15	-2.31	1	0	38	0	1	0	0	0	0	1	0	0	0	0	0	8	1	1	1	1	1	1	0	0	0	0	0	0
14	13	1	2	0	0	6.4	0	1	1	1	0	0	0	0	0	0	0	96.5	0	35	-0.96	0	0	37	0	0	0	0	0	0	0	0	0	0	0	0	10	0	0	0	0	0	0	0	0	0	0	0	0
15	10.15	1	2	0	0	42.9	0	1	1	1	0	0	0	0	0	0	0	89.25	0	26.5	-0.51	0	0	27	0	1	0	0	0	0	1	0	0	0	0	0	2	0	0	0	0	0	0	0	0	0	0	0	0
16	3.59	0	2	0	0	864	1	1	1	2	0	0	0	0	0	0	0	98	0	13.5	-1.16	1	1	24	2	0	0	1	0	1	0	0	1	0	1	1	21	4	1	4	1	3	1	1	1	0	0	0	0
17	11.59	1	1	0	0	245.8	1	1	1	1	0	0	0	0	0	0	0	95.75	1	33	-0.63	0	1	41	0	0	0	0	0	0	0	0	0	0	0	0	1	0	0	0	0	0	0	0	0	0	0	0	0
18	5.39	0	1	0	0	6.7	0	0	1	2	0	0	0	0	1	0	1	96.5	0	24.3	1.59	2	0	41	0	1	0	0	0	0	1	0	0	0	0	0	22	3	1	3	1	0	0	3	1	0	0	0	0
19	2.09	0	2	0	0	9	0	0	1	2	0	0	0	0	0	0	0	95.8	0	12	-0.99	0	0	38	0	0	0	0	0	0	0	0	0	0	0	0	2	0	0	0	0	0	0	0	0	0	0	0	0
20	7.41	0	1	0	0	4.9	0	0	1	2	0	0	0	0	0	0	0	98.7	0	22.7	-0.94	0	0	32	0	1	0	0	0	0	1	0	0	0	0	0	7	2	1	2	1	1	1	1	1	0	0	0	0
21	16.05	1	1	0	0	14.6	0	1	1	2	0	0	0	0	0	0	0	96	0	93.5	1.59	2	0	40	0	0	0	0	0	0	0	0	0	0	0	0	1	0	0	0	0	0	0	0	0	0	0	0	0
22	0.57	1	1	0	0	539	1	1	1	2	0	1	0	0	0	1	0	80	0	7.1	-2.39	1	1	40	0	1	0	0	0	0	1	0	0	0	0	0	21	5	1	5	1	2	1	3	1	0	0	0	0
23	14.58	1	1	0	0	1.9	0	1	1	1	0	0	0	0	0	0	0	95	0	63.5	1.53	2	0	38	0	1	0	0	0	0	1	0	0	0	0	0	14	6	1	6	1	6	1	0	0	0	0	0	0
24	6	0	2	0	0	2.8	0	0	1	2	0	0	0	0	0	0	0	93.5	0	19.5	-4.56	1	0	62	0	0	0	0	0	0	0	0	0	0	0	0	6	0	0	0	0	0	0	0	0	0	0	0	0
25	5.22	0	2	0	0	14.6	0	0	1	2	0	0	0	0	0	0	0	99.5	0	16	-0.61	0	0	38	0	0	0	0	0	0	0	0	0	0	0	0	19	0	0	0	0	0	0	0	0	0	0	0	0
26	10.94	1	1	0	0	11.2	0	1	1	2	0	0	0	0	1	0	1	88	0	43	1.28	2	0	37	0	1	0	0	0	0	1	0	0	0	0	0	1	1	1	1	1	0	0	1	1	0	0	0	0
27	2.54	0	2	0	0	11.2	0	0	1	1	0	0	0	0	1	0	1	66.5	0	11.7	2.42	3	0	36	0	2	0	0	0	0	1	0	0	0	0	0	24	9	1	9	1	8	1	1	1	0	0	0	0
28	8.54	0	1	0	0	200	1	1	1	1	0	0	0	0	0	0	0	96.7	0	26.4	-0.29	0	1	42	0	0	0	0	0	0	0	0	0	0	0	0	3	0	0	0	0	0	0	0	0	0	0	0	0
29	4.86	0	2	0	0	8.5	0	0	1	2	0	0	0	0	0	0	0	85	0	20.5	-0.78	0	0	54	0	0	0	0	0	0	0	0	0	0	0	0	1	0	0	0	0	0	0	0	0	0	0	0	0
30	10.85	1	1	0	0	7.2	0	1	1	1	0	0	0	0	0	0	0	96	0	32	-0.64	0	0	42	0	1	0	0	0	0	1	0	0	0	0	0	19	1	1	0	0	0	0	0	0	1	1	0	0
31	13.47	1	1	0	0	3.3	0	1	3	2	0	0	0	0	0	0	0	94	0	50	1.15	2	0	43	0	1	0	0	0	0	1	0	0	0	0	0	9	1	1	1	1	1	1	0	0	0	0	0	0
32	10.13	1	1	0	0	5.8	0	1	1	2	1	0	0	0	0	1	0	84	0	31	3.1	3	0	42	0	1	0	0	0	0	1	0	0	0	0	0	5	1	1	1	1	0	0	1	1	0	0	0	0
33	15.98	1	2	0	0	623	1	1	2	1	0	0	0	0	0	0	0	39.5	0	72.5	1.62	2	0	46	0	0	1	0	0	0	0	1	0	0	1	1	17	5	1	5	1	0	0	5	1	0	0	0	0
34	2.03	0	1	0	0	247	1	1	1	2	0	0	0	0	0	0	0	97.5	0	11.2	9.71	3	0	31	0	0	0	0	0	0	0	0	0	0	0	0	11	0	0	0	0	0	0	0	0	0	0	0	0
35	3.36	0	1	0	0	8.7	0	1	1	2	0	0	0	0	0	0	0	98.7	3	15.5	0.13	0	0	36	0	1	0	0	0	0	1	0	0	0	0	0	1	1	1	1	1	1	1	0	0	0	0	0	0
36	2.46	0	2	0	0	4.1	0	0	1	2								82.5	0	12.5	-0.6	0	0	69	0	0	0	0	0	0	0	0	0	0	0	0	8	0	0	0	0	0	0	0	0	0	0	0	0
37	3.48	0	2	0	0	8.7	0	0	1	2	0	0	0	0	0	0	0	95.5	0	16.7	0.71	0	0	47	0	1	0	0	0	0	1	0	0	0	0	0	19	16	1	16	1	16	1	0	0	0	0	0	0
38	4.07	0	1	0	0	16.2	0	1	1	1	0	0	0	0	0	0	0	99	1	18.7	3.05	3	1	51	0	0	0	0	0	0	0	0	0	0	0	0	20	0	0	0	0	0	0	0	0	0	0	0	0
39	4.89	0	2	0	0	3.6	0	0	1	2	0	0	0	0	1	0	1	97	0	16.5	1.58	2	0	37	0	0	0	0	0	0	0	0	0	0	0	0	12	0	0	0	0	0	0	0	0	0	0	0	0
40	3.09	0	1	1	1	4.2	0	0	1	2	0	0	0	0	0	0	0	95.5	0	14.5	-0.46	0	0	39	0	1	0	0	0	0	1	0	0	0	0	0	19	1	1	1	1	0	0	1	1	0	0	0	0
41	3.17	0	1	0	0	78.3	1	1	1	1	0	0	0	0	0	0	0	97.25	0	13.6	-0.47	0	0	33	0	1	0	0	0	0	1	0	0	0	0	0	18	4	1	4	1	4	1	0	0	0	0	0	0
42	7.3	0	1	1	1	8.6	0	0	1	2	0	0	0	0	0	0	0	98	0	17.6	-1.33	1	0	37	0	0	0	0	0	0	0	0	0	0	0	0	2	0	0	0	0	0	0	0	0	0	0	0	0
43	13.95	1	2	0	0	1.3	0	1	1	2	0	0	0	0	0	0	0	70	0	70	2.54	3	0	31	0	1	0	0	0	0	1	0	0	0	0	0	4	0	0	0	0	0	0	0	0	0	0	0	0
44	3.55	0	2	0	0	3.3	0	0	1	2	0	0	0	0	0	0	0	96	0	11.4	-2	1	0	28	0	0	0	1	0	0	0	0	1	0	1	1	16	2	1	2	1	0	0	2	1	0	0	0	0
45	5.57	0	1	0	0	5	0	0	1	2	0	0	0	0	0	0	0	97	0	19.5	-0.16	0	0	43	0	0	0	0	0	0	0	0	0	0	0	0	16	0	0	0	0	0	0	0	0	0	0	0	0
46	11.81	1	1	0	0	10.1	0	1	1	2	0	0	0	0	0	0	0	74	0	45	0.72	0	0	41	0	0	0	0	0	0	0	0	0	0	0	0	2	0	0	0	0	0	0	0	0	0	0	0	0
47	4	0	1	0	0	20.1	0	0	1	2	0	0	0	0	0	0	0	93	0	16	-0.56	0	0	27	0	0	0	0	0	0	0	0	0	0	0	0	2	0	0	0	0	0	0	0	0	0	0	0	0
48	4.92	0	1	0	0	25.4	0	1	1	1	0	0	0	0	0	0	0	98.5	1	16	0.07	0	0	39	1	1	0	1	0	1	1	0	1	0	1	1	11	2	1	2	1	0	0	2	1	0	0	0	0
49	7.09	0	2	0	0	5.1	0	1	1	1	1	0	0	0	0	1	0	97	0	27	-0.34	0	0	37	0	1	0	0	0	0	1	0	0	0	0	0	4	2	1	1	1	1	1	0	0	1	1	0	0
50	4.04	0	1	0	0	10.6	0	0	1	2	0	0	0	0	0	0	0	92	0	12.7	-2.1	1	0	36	0	1	0	0	0	0	1	0	0	0	0	0	11	4	1	4	1	4	1	0	0	0	0	0	0
51	10.3	1	1	0	0	2.6	0	1	1	1	0	0	0	0	0	0	0	87.75	0	28	-0.36	0	0	46	0	1	0	0	0	0	1	0	0	0	0	0	17	2	1	2	1	0	0	2	1	0	0	0	0
52	3.77	0	2	0	0	19.9	0	0	1	1	0	0	0	0	0	0	0	96	0	14	-0.66	0	0	41	0	0	0	0	0	0	0	0	0	0	0	0	3	0	0	0	0	0	0	0	0	0	0	0	0
53	0.58	1	1	0	0	211	1	1	1	2	0	0	0	0	0	0	0	92.5	2	6.9	0.31	0	1	41	0	0	0	1	0	0	0	0	1	0	1	1	21	3	1	3	1	2	1	1	1	0	0	0	0
54	9.42	0	2	0	0	12.6	0	0	1	1	0	0	0	0	0	0	0	97.5	0	30	0.29	0	0	35	0	0	0	0	0	0	0	0	0	0	0	0	1	0	0	0	0	0	0	0	0	0	0	0	0
55	2.96	0	2	0	0	16.7	0	1	1	2	0	0	0	0	0	0	0	98.7	0	10.7	-1.27	1	0	37	0	0	0	0	0	0	0	0	0	0	0	0	19	0	0	0	0	0	0	0	0	0	0	0	0
56	9.35	0	2	0	0	5	0	1	1	2	1	0	0	0	0	1	0	88	0	41	2.22	3	0	33	0	0	0	0	0	0	0	0	0	0	0	0	16	0	0	0	0	0	0	0	0	0	0	0	0
57	10.82	1	2	0	0	267.5	1	1	1	2	1	0	0	0	0	1	0	91.25	0	26.8	-1.93	1	1	40	0	0	0	0	0	0	0	0	0	0	0	0	22	0	0	0	0	0	0	0	0	0	0	0	0
58	4.48	0	2	0	0	5.3	0	0	1	1	0	0	0	0	0	0	0	98.7	0	14	-4.69	1	0	40	0	1	0	0	0	0	1	0	0	0	0	0	10	1	1	1	1	0	0	1	1	0	0	0	0
59	6.68	0	2	0	0	6.2	0	0	1	2	0	0	0	0	0	0	0	95	0	27.2	2.02	3	0	42	1	1	0	0	0	1	1	0	0	0	0	0	21	1	1	1	1	0	0	1	1	0	0	0	0
60	3.78	0	1	0	0	8.8	0	0	1	2	0	0	0	0	1	0	1	97.25	0	13.1	0.38	0	0	33	0	0	0	0	0	0	0	0	0	0	0	0	1	0	0	0	0	0	0	0	0	0	0	0	0
61	8.69	0	2	0	0	15.4	0	0	1	2	0	0	0	0	0	0	0	88	0	26.5	0.45	0	0	39	0	1	0	0	0	0	1	0	0	0	0	0	4	2	1	2	1	0	0	2	1	0	0	0	0
62	7	0	1	0	0	134	1	1	1	2	0	0	0	0	0	0	0	74	1	26.5	1.1	2	1	42	0	1	0	0	0	0	1	0	0	0	0	0	2	1	1	1	1	1	1	0	0	0	0	0	0
63	13.05	1	1	0	0	4.6	0	1	1	2	0	0	0	0	0	0	0	98.5	1	64	2.07	3	0	31	0	0	0	0	0	0	0	0	0	0	0	0	4	0	0	0	0	0	0	0	0	0	0	0	0
64	16.15	1	2	0	0	1.2	0	1	1	2	0	0	0	0	0	0	0	95	0	62	-0.14	0	0	43	0	0	0	0	0	0	0	0	0	0	0	0	2	0	0	0	0	0	0	0	0	0	0	0	0
65	3.38	0	1	0	0	2.3	0	0	1	2	0	0	0	0	0	0	0	67.5	0	15.5	1.03	2	0	40	0	0	0	0	0	0	0	0	0	0	0	0	14	0	0	0	0	0	0	0	0	0	0	0	0
66	4.34	0	2	0	0	60.1	1	1	1	1	0	0	1	0	0	1	0	97.25	0	14	-1.56	1	0	42	0	1	0	0	0	0	1	0	0	0	0	0	14	0	0	0	0	0	0	0	0	0	0	0	0
67	9.87	0	1	0	0	13.3	0	0	1	1	0	0	0	0	0	0	0	93.5	0	29.5	-0.43	0	0	38	0	0	0	0	0	0	0	0	0	0	0	0	15	0	0	0	0	0	0	0	0	0	0	0	0
68	10.14	1	2	0	0	93.9	1	1	1	2	0	0	0	0	0	0	0	94.5	0	35.5	1.56	2	0	36	0	1	0	0	0	0	1	0	0	0	0	0	17	11	1	11	1	11	1	0	0	0	0	0	0
69	6.64	0	1	0	0	203	1	1	1	1	0	0	0	0	0	0	0	98	0	18.2	-1.1	1	0	37	1	0	1	0	0	1	0	1	0	0	1	1	21	2	1	2	1	0	0	2	1	0	0	0	0
70	13.97	1	1	0	0	2.8	0	1	1	2	0	0	0	0	1	0	1	90.5		59	0.94	0	0	43	0	0	0	0	0	0	0	0	0	0	0	0	2	0	0	0	0	0	0	0	0	0	0	0	0
71	15.75	1	1	0	0	34	0	1	1	2	0	0	0	0	0	0	0	85.75	1	54	0.59	0	1	35	0	1	0	0	0	0	1	0	0	0	0	0	6	1	1	1	1	0	0	1	1	0	0	0	0
72	2.44	0	2	0	0	13.2	0	0	1	2	0	0	0	0	0	0	0	97.7	0	14	0.02	0	0	37	0	2	0	0	0	0	1	0	0	0	0	0	17	15	1	15	1	15	1	0	0	0	0	0	0
73	2.32	0	1	0	0	8.1	0	0	1	2	0	0	0	0	0	0	0	94	0	12	0.47	0	0	38	0	0	0	0	0	0	0	0	0	0	0	0	1	0	0	0	0	0	0	0	0	0	0	0	0
74	2.26	0	2	0	0	1.1	0	1	1	2	0	0	0	0	0	0	0	73	1	13.5	-0.24	0	0	38	0	1	0	0	0	0	1	0	0	0	0	0	16	13	1	13	1	13	1	0	0	0	0	0	0
75	6	0	2	0	0	12.9	0	1	1	2	1	0	0	0	0	1	0	89.5	0	25.8	1.51	2	0	34	0	0	0	0	0	0	0	0	0	0	0	0	2	0	0	0	0	0	0	0	0	0	0	0	0
76	10.99	1	2	0	0	2.4	0	1	1	2	0	0	1	0	0	1	0	98.5		38	1.09	2	0	37	0	0	0	0	0	0	0	0	0	0	0	0	16	0	0	0	0	0	0	0	0	0	0	0	0
77	2.24	0	2	2	1	2.6	0	0	1	2	0	0	0	0	0	0	0	77	0	10.9	-2.24	1	1	39	0	1	0	0	0	0	1	0	0	0	0	0	1	1	1	1	1	0	0	1	1	0	0	0	0
78	14.41	1	1	0	0	19.9	0	1	1	1	0	0	0	0	0	0	0	96	0	49.8	0.74	0	0	38	0	0	0	0	0	0	0	0	0	0	0	0	2	0	0	0	0	0	0	0	0	0	0	0	0
79	7.53	0	2	0	0	4.5	0	0	1	2	0	0	0	0	0	0	0	62	0	23.4	-1.79	1	0	38	0	1	0	0	0	0	1	0	0	0	0	0	4	2	1	2	1	0	0	2	1	0	0	0	0
80	8.98	0	2	0	0	179	1	1	2	2	0	0	0	0	0	0	0	96	0	24.5	-0.74	0	1	38	0	0	0	0	0	0	0	0	0	0	0	0	14	0	0	0	0	0	0	0	0	0	0	0	0
81	3.05	0	1	1	1	104.6	1	1	1	1	0	0	1	0	0	1	0	94.5		15.3	12.68	3	0	34	0	0	0	0	0	0	0	0	0	0	0	0	17	0	0	0	0	0	0	0	0	0	0	0	0
82	11.38	1	2	0	0	4.7	0	1	1	2	0	0	0	0	1	0	1	83	0	34	0.22	0	0	34	0	0	0	0	0	0	0	0	0	0	0	0	19	0	0	0	0	0	0	0	0	0	0	0	0
83	1.16	0	1	0	0	2.5	0	0	1	2	0	0	0	0	0	0	0	91.5	0	11.8	-0.92	0	0	68	0	0	0	0	0	0	0	0	0	0	0	0	7	0	0	0	0	0	0	0	0	0	0	0	0
84	10.31	1	1	0	0	8.8	0	1	1	2	0	0	0	0	0	0	0	77	0	35.1	1.14	2	0	34	0	0	0	0	0	0	0	0	0	0	0	0	3	0	0	0	0	0	0	0	0	0	0	0	0
85	10.72	1	2	0	0	19.2	0	1	2	2	0	0	0	0	0	0	0	73.25	0	22	-1.5	1	0	46	0	1	0	0	0	0	1	0	0	0	0	0	4	3	1	3	1	0	0	3	1	0	0	0	0
86	14.29	1	2	0	0	44.3	0	1	1	2	0	0	0	0	0	0	0	96.75	0	50	-0.5	0	0	38	0	1	0	0	0	0	1	0	0	0	0	0	17	2	1	2	1	0	0	2	1	0	0	0	0
87	14.66	1	1	0	0	16.5	0	1	1	2	0	0	0	0	0	0	0	90.25	1	58	1.44	2	1	31	0	0	0	0	0	0	0	0	0	0	0	0	1	0	0	0	0	0	0	0	0	0	0	0	0
88	1.87	0	2	0	0	9	0	1	1	2	0	0	0	0	0	0	0	94.5	2	15.3	0.61	0	0	37	0	1	0	0	0	0	1	0	0	0	0	0	3	1	1	1	1	1	1	0	0	0	0	0	0
89	3.72	0	2	0	0	4.5	0	0	1	2	0	0	0	0	0	0	0	96.25	0	52	3.29	3	0	36	0	0	0	0	0	0	0	0	0	0	0	0	17	0	0	0	0	0	0	0	0	0	0	0	0
90	8.34	0	2	0	0	4.3	0	0	1	2	0	0	0	0	0	0	0	44.5	0	27.5	2.75	3	0	37	0	0	0	0	0	0	0	0	0	0	0	0	2	0	0	0	0	0	0	0	0	0	0	0	0
91	2.21	0	1	1	1	4.4	0	0	1	2	0	0	0	0	0	0	0	74	0	12.5	0.65	0	0	40	0	0	0	0	0	0	0	0	0	0	0	0	8	0	0	0	0	0	0	0	0	0	0	0	0
92	7.85	0	1	0	0	4.1	0	0	1	2	0	0	0	0	0	0	0	88	0	20	-0.8	0	0	40	0	0	0	0	0	0	0	0	0	0	0	0	1	0	0	0	0	0	0	0	0	0	0	0	0
93	8.79	0	1	0	0	42.6	0	1	1	2	1	0	0	0	0	1	0	92.75	0	37.4	2.13	3	0	41	0	1	0	0	0	0	1	0	0	0	0	0	12	2	1	2	1	2	1	0	0	0	0	0	0
94	10.75	1	2	1	1	11.2	0	1	1	2	0	0	0	0	0	0	0	99.5	0	29.5	-0.8	0	0	41	0	0	0	0	0	0	0	0	0	0	0	0	8	0	0	0	0	0	0	0	0	0	0	0	0
95	2.33	0	2	0	0	4.4	0	1	1	2	0	0	0	0	0	0	0	91	1	13.5	1.45	2	1	39	0	1	0	0	0	0	1	0	0	0	0	0	17	2	1	2	1	0	0	2	1	0	0	0	0
96	13.29	1	1	0	0	29.3	0	1	1	2	0	0	0	0	0	0	0	98	0	68.4	1.66	2	0	37	0	0	0	0	0	0	0	0	0	0	0	0	13	0	0	0	0	0	0	0	0	0	0	0	0
97	13.83	1	2	0	0	19.2	0	1	1	1	0	0	0	0	0	0	0	93.7	0	45.5	1.01	2	0	31	0	1	0	0	0	0	1	0	0	0	0	0	9	1	1	1	1	0	0	1	1	0	0	0	0
98	11.8	1	1	0	0	82	1	1	1	2	1	0	0	0	0	1	0	95	0	43	-0.8	0	0	37	2	0	0	0	0	1	0	0	0	0	0	0	15	0	0	0	0	0	0	0	0	0	0	0	0
99	4.83	0	2	0	0	3.4	0	1	1	2	0	0	0	0	0	0	0	90.5	3	20	1.34	2	0	39	0	0	0	0	0	0	0	0	0	0	0	0	1	0	0	0	0	0	0	0	0	0	0	0	0
100	4.77	0	1	0	0	23.5	0	0	1	2	0	0	0	0	0	0	0	97.5	0	13.5	-1.53	1	0	40	0	0	0	0	0	0	0	0	0	0	0	0	1	0	0	0	0	0	0	0	0	0	0	0	0
101	3.75	0	2	0	0	1.8	0	0	1	2	0	0	0	0	0	0	0	97.5	0	14.3	-0.3	0	0	40	0	0	0	0	0	0	0	0	0	0	0	0	15	0	0	0	0	0	0	0	0	0	0	0	0
102	7.2	0	2	0	0	4.8	0	0	1	2	0	0	0	0	0	0	0	98	0	27.5	2.12	3	0	36	0	0	0	0	0	0	0	0	0	0	0	0	14	0	0	0	0	0	0	0	0	0	0	0	0
103	3.86	0	1	0	0	14.5	0	0	1	2	0	0	0	0	1	0	1	84.5	0	16.5	1.47	2	0	40	0	1	0	0	0	0	1	0	0	0	0	0	14	5	1	3	1	2	1	1	1	2	1	0	0
104	8.64	0	2	1	1	1.9	0	0	1	2	0	0	0	0	0	0	0	94	0	32	0.79	0	0	35	0	1	0	0	0	0	1	0	0	0	0	0	9	2	1	2	1	2	1	0	0	0	0	0	0
105	12.45	1	2	0	0	4.7	0	1	1	2								65.5	0	38	0.23	0	0	38	0	0	0	0	0	0	0	0	0	0	0	0	16	0	0	0	0	0	0	0	0	0	0	0	0
106	5.71	0	2	0	0	2.1	0	0	1	2	0	0	0	0	0	0	0	90	0	20	-2.24	1	0	41	0	0	0	0	0	0	0	0	0	0	0	0	2	0	0	0	0	0	0	0	0	0	0	0	0
107	5.22	0	1	0	0	1.5	0	0	1	2	0	0	0	0	0	0	0	99	0	16.5	-1.2	1	0	42	0	0	0	0	0	0	0	0	0	0	0	0	17	0	0	0	0	0	0	0	0	0	0	0	0
108	1.5	0	2	0	0	21.7	0	0	1	2	0	0	0	0	0	0	0	94.5	0	10	-0.74	0	0	40	0	0	0	0	0	0	0	0	0	0	0	0	6	0	0	0	0	0	0	0	0	0	0	0	0
109	9.97	0	1	0	0	4.3	0	1	3	2	0	0	0	0	0	0	0	91	0	31.7	0.91	0	0	35	0	0	0	0	0	0	0	0	0	0	0	0	2	0	0	0	0	0	0	0	0	0	0	0	0
110	11.02	1	2	2	1	9.6	0	1	1	2	0	0	0	0	0	0	0	96	0	33	-0.33	0	0	49	0	0	0	0	0	0	0	0	0	0	0	0	3	0	0	0	0	0	0	0	0	0	0	0	0
111	10.41	1	1	0	0	2.2	0	1	1	2	0	0	0	0	0	0	0	91	0	21.5	-1.9	1	1	34	0	0	0	0	0	0	0	0	0	0	0	0	5	0	0	0	0	0	0	0	0	0	0	0	0
112	5.09	0	2	0	0	4.2	0	0	1	2	0	0	0	0	0	0	0	95.5	0	19.2	-0.61	0	0	37	0	0	0	0	0	0	0	0	0	0	0	0	11	0	0	0	0	0	0	0	0	0	0	0	0
113	2.07	0	1	0	0	4.3	0	0	1	2	0	0	0	0	0	0	0	86	0	10	-0.62	0	0	37	0	1	0	0	0	0	1	0	0	0	0	0	5	2	1	0	0	0	0	0	0	2	1	0	0
114	0.19	1	1	0	0	487.9	1	1	1	1	0	0	0	1	0	0	1	93.5	0	3.9	-1.47	1	1	44	0	0	0	1	0	0	0	0	1	0	1	1	18	3	1	3	1	0	0	3	1	0	0	1	1
115	10.87	1	2	0	0	14.9	0	1	1	2	0	0	0	1	0	0	1	98	0	29.5	0.43	0	0	37	0	0	0	0	0	0	0	0	0	0	0	0	17	0	0	0	0	0	0	0	0	0	0	0	0
116	3.82	0	1	0	0	177.6	1	1	1	1	0	0	0	0	0	0	0	98	3	16	0.51	0	0	39	0	1	0	0	0	0	1	0	0	0	0	0	18	2	1	2	1	0	0	2	1	0	0	0	0
117	5.9	0	1	0	0	3.4	0	0	1	2	0	0	0	0	0	0	0	82	0	20.4	-0.76	0	0	41	0	0	0	0	0	0	0	0	0	0	0	0	9	0	0	0	0	0	0	0	0	0	0	0	0
118	8.29	0	1	0	0	7.5	0	0	1	2	0	0	0	0	0	0	0	63	0	31	1.29	2	0	37	0	0	0	0	0	0	0	0	0	0	0	0	13	0	0	0	0	0	0	0	0	0	0	0	0
119	11.26	1	1	0	0	10.8	0	1	1	2	0	0	0	0	0	0	0	83.5	0	34	0.18	0	0	47	0	0	0	0	0	0	0	0	0	0	0	0	6	0	0	0	0	0	0	0	0	0	0	0	0
120	3.92	0	2	0	0	10.4	0	1	1	2	0	0	1	0	0	1	0	89.95	0	14.1	-1.3	1	0	19	0	1	0	0	0	0	1	0	0	0	0	0	8	3	1	3	1	3	1	0	0	0	0	0	0
121	3.2	0	1	1	1	29	0	0	1	1	0	0	0	0	0	0	0	92	0	10	-3.26	1	0	39	0	1	0	0	0	0	1	0	0	0	0	0	1	1	1	1	1	0	0	1	1	0	0	0	0
122	4.35	0	1	0	0	91.8	1	1	1	2	0	0	0	0	0	0	0	93.75	0	14	-1.38	1	0	42	0	1	0	0	0	0	1	0	0	0	0	0	17	2	1	2	1	0	0	2	1	0	0	0	0
123	11.38	1	1	0	0	3.6	0	1	1	2	0	0	0	0	0	0	0	98	0	48	1.85	2	0	35	0	0	0	0	0	0	0	0	0	0	0	0	1	0	0	0	0	0	0	0	0	0	0	0	0
124	8.51	0	2	0	0	4.3	0	0	1	3	0	0	0	0	0	0	0	53	0	34	0.96	0	0	34	0	0	0	0	0	0	0	0	0	0	0	0	1	0	0	0	0	0	0	0	0	0	0	0	0
125	5.95	0	2	0	0	18.4	0	1	1	2	1	0	0	0	1	1	0	98	0	20	-0.55	0	0	4	0	0	0	0	0	0	0	0	0	0	0	0	1	0	0	0	0	0	0	0	0	0	0	0	0
126	5	0	2	0	0	20.1	0	0	1	1	0	0	0	0	0	0	0	96.5	0	21.5	0.57	0	1	31	0	0	0	0	1	0	0	0	0	1	1	1	18	1	1	1	1	0	0	1	1	0	0	0	0
127	13.33	1	2	0	0	1.8	0	1	1	2	0	0	0	0	0	0	0	96.7	0	13.25	-10.92	1	0	36	0	1	0	0	0	0	1	0	0	0	0	0	16	0	0	0	0	0	0	0	0	0	0	0	0
128	7.97	0	2	3	1	18.9	0	0	1	2	0	0	0	0	0	0	0	92	0	18	-0.41	0	0	47	0	1	0	0	0	0	1	0	0	0	0	0	5	4	1	4	1	3	1	1	1	0	0	0	0
129	6.64	0	2	0	0	5.6	0	0	1	2	0	0	0	0	0	0	0	90.75	0	24	0.5	0	0	39	0	0	0	0	0	0	0	0	0	0	0	0	1	0	0	0	0	0	0	0	0	0	0	0	0
130	11.99	1	1	0	0	13.3	0	1	1	2								93	1	39	-0.08	0	0	54	0	1	0	0	0	0	1	0	0	0	0	0	16	0	0	0	0	0	0	0	0	0	0	0	0
131	10.35	1	1	0	0	1.6	0	1	1	2	0	0	0	0	0	0	0	92.5	1	25	-0.84	0	0	46	0	0	1	0	0	0	0	1	0	0	1	1	17	1	1	1	1	0	0	1	1	0	0	0	0
132	6.52	0	1	0	0	1.8	0	0	1	2	0	0	0	0	0	0	0	83	0	16	-2.6	1	0	37	0	1	0	0	0	0	1	0	0	0	0	0	16	15	1	15	1	15	1	0	0	0	0	0	0
133	6.12	0	1	0	0	3.4	0	0	1	2	0	0	0	0	0	0	0	29.5	0	10.5	-5.78	1	1	33	0	0	0	0	0	0	0	0	0	0	0	0	9	0	0	0	0	0	0	0	0	0	0	0	0
134	15.97	1	1	0	0	29.1	0	1	1	2								94.75	0	68.5	1.94	2	0	44	0	0	1	0	0	0	0	1	0	0	1	1	21	2	1	2	1	0	0	2	1	0	0	0	0
135	14.87	1	1	0	0	21.5	0	1	1	1	0	0	0	0	0	0	0	98	0	53	-0.25	0	0	39	0	1	0	0	0	0	1	0	0	0	0	0	4	1	1	1	1	1	1	0	0	0	0	0	0
136	0.49	1	1	0	0	17.7	0	1	1	2	0	0	0	0	0	0	0	86	0	5.16	-1.35	1	0	12	0	2	0	0	0	0	1	0	0	0	0	0	5	7	1	7	1	6	1	1	1	0	0	0	0
137	4.41	0	2	0	0	37.8	0	0	1	2	0	0	0	0	1	0	1	94	0	17	0.57	0	0	41	0	2	0	0	0	0	1	0	0	0	0	0	10	1	1	1	1	1	1	0	0	0	0	0	0
138	0.5	1	1	0	0	324	1	1	1	2	0	1	0	0	0	1	0	96	2	5.75	1.68	2	1	42	0	0	0	1	0	0	0	0	1	0	1	1	18	10	1	10	1	4	1	6	1	0	0	3	1
139	14	1	2	0	0	44.6	0	1	1	2	0	0	1	0	0	1	0	96	0	39	-0.81	0	0	37	0	0	0	0	0	0	0	0	0	0	0	0	2	0	0	0	0	0	0	0	0	0	0	0	0
140	14.81	1	1	0	0	5.9	0	1	1	2	0	0	0	0	0	0	0	27	0	62	1.21	2	0	46	0	0	0	0	0	0	0	0	0	0	0	0	12	0	0	0	0	0	0	0	0	0	0	0	0
141	2.93	0	1	0	0	440	1	1	2	1	0	0	0	0	0	0	0	99.8	0	12.8	1.06	2	1	30	0	0	0	0	0	0	0	0	0	0	0	0	16	0	0	0	0	0	0	0	0	0	0	0	0
142	13.67	1	2	0	0	97	1	1	2	2	0	0	0	0	0	0	0	87.5	0	59.5	0.88	0	1	38	0	0	0	0	0	0	0	0	0	0	0	0	18	0	0	0	0	0	0	0	0	0	0	0	0
143	1.65	0	2	0	0	5	0	0	1	2	0	0	0	0	0	0	0	79.5	0	11.5	0.25	0	0	30	0	1	0	0	0	0	1	0	0	0	0	0	17	3	1	1	1	0	0	1	1	2	1	0	0
144	7.56	0	2	0	0	415	1	1	1	1	0	1	0	0	0	1	0	98.5	0	32	1.16	2	1	29	0	0	0	0	0	0	0	0	0	0	0	0	4	0	0	0	0	0	0	0	0	0	0	0	0
145	8.42	0	1	0	0	2.5	0	1	2	2	0	0	0	0	0	0	0	94.5	0	41	1.65	2	0	25	0	2	0	0	0	0	1	0	0	0	0	0	18	2	1	2	1	1	1	1	1	0	0	0	0
146	10.12	1	1	1	1	28.1	0	1	1	2	0	0	0	0	0	0	0	92.5	0	26.5	-0.39	0	0	42	0	0	0	1	0	0	0	0	1	0	1	1	17	9	1	9	1	2	1	7	1	0	0	0	0
147	8.34	0	1	1	1	1.8	0	0	1	2	0	0	0	0	0	0	0	59	0	22.5	-0.1	0	0	37	0	0	0	0	0	0	0	0	0	0	0	0	5	0	0	0	0	0	0	0	0	0	0	0	0
148	5.17	0	2	0	0	50	1	1	1	2	0	0	0	0	0	0	0	95.75	0	25	1.46	2	0	34	0	1	0	0	0	0	1	0	0	0	0	0	5	1	1	1	1	1	1	0	0	0	0	0	0
149	10.74	1	2	0	0	19.7	0	1	1	2	0	0	0	0	0	0	0	95	0	33.5	2.74	3	0	22	0	0	0	0	0	0	0	0	0	0	0	0	8	0	0	0	0	0	0	0	0	0	0	0	0
150	15.05	1	2	0	0	3.8	0	1	1	3	0	0	0	0	0	0	0	87	0	41	-2.44	1	0	35	0	0	0	0	0	0	0	0	0	0	0	0	8	0	0	0	0	0	0	0	0	0	0	0	0
151	1.57	0	2	1	1	8.8	0	0	1	2	0	0	0	0	0	0	0	98		11	1.46	2	1	42	0	1	0	0	0	0	1	0	0	0	0	0	17	1	1	1	1	0	0	1	1	0	0	0	0
152	2.73	0	2	0	0	3.8	0	0	1	2	0	0	0	0	0	0	0	85.5	0	12.7	-0.58	0	0	41	0	1	0	0	0	0	1	0	0	0	0	0	2	2	1	2	1	1	1	1	1	0	0	0	0
153	4.08	0	2	0	0	157.5	1	1	1	2	0	0	0	0	0	0	0	98.5	0	14	-1.85	1	0	37	0	0	0	0	0	0	0	0	0	0	0	0	5	0	0	0	0	0	0	0	0	0	0	0	0
154	0.05	1	1	0	0	20.2	0	1	1	2	0	0	0	0	0	0	0	86.25	0	15.5	0.3	0	0	32	0	0	1	0	0	0	0	1	0	0	1	1	7	3	1	3	1	0	0	3	1	0	0	0	0
155	8.74	0	1	0	0	12.5	0	1	2	3	0	0	0	0	0	0	0	95	0	12.5	-6.92	1	0	38	0	1	0	0	0	0	1	0	0	0	0	0	6	2	1	2	1	1	1	1	1	0	0	0	0
156	2.78	0	1	0	0	80.1	1	1	1	2	0	0	1	0	0	1	0	93.75	0	18	2.81	3	0	25	0	1	0	0	0	0	1	0	0	0	0	0	6	1	1	1	1	0	0	1	1	0	0	0	0
157	3.33	0	2	0	0	5.2	0	0	1	2	0	0	0	0	0	0	0	96	0	15	1.39	2	0	37	0	1	0	0	0	0	1	0	0	0	0	0	14	1	1	1	1	0	0	1	1	0	0	0	0
158	10.95	1	1	0	0	401.5	1	1	2	1	0	0	0	0	0	0	0	97.5	0	28	-0.06	0	1	53	0	1	0	0	0	0	1	0	0	0	0	0	17	1	1	1	1	0	0	1	1	0	0	0	0
159	1.5	0	1	0	0	91.1	1	1	1	2	0	0	0	0	0	0	0	92.25	0	8.3	0.84	0	0	37	0	1	0	0	0	0	1	0	0	0	0	0	5	1	1	1	1	1	1	0	0	0	0	0	0
160	1.63	0	2	0	0	67.4	1	1	1	2	0	0	0	0	0	0	0	98.5	0	10.4	0.19	0	0	36	0	1	0	0	0	0	1	0	0	0	0	0	11	4	1	4	1	1	1	3	1	0	0	1	1
161	1.31	0	1	0	0	2.9	0	0	1	2	0	0	0	0	0	0	0	98	0	9.3	1.13	2	0	33	1	1	1	0	0	1	1	1	0	0	1	1	13	3	1	3	1	2	1	1	1	0	0	0	0
162	14.03	1	2	0	0	68.2	1	1	1	2	0	0	1	0	0	1	0	96.5	0	43	-1.13	1	0	38	0	0	0	0	0	0	0	0	0	0	0	0	1	0	0	0	0	0	0	0	0	0	0	0	0
163	4.41	0	2	0	0	6.1	0	0	1	2	0	0	0	0	0	0	0	91.5	0	16.2	0	0	0	43	0	0	0	0	0	0	0	0	0	0	0	0	1	0	0	0	0	0	0	0	0	0	0	0	0
164	7.33	0	2	0	0	24.1	0	0	1	2	0	0	0	0	0	0	0	91.5	0	30.5	2.38	3	0	39	0	1	0	0	0	0	1	0	0	0	0	0	4	1	1	1	1	1	1	0	0	0	0	0	0
165	10.46	1	1	2	1	42.8	0	1	1	1	0	0	0	0	0	0	0	99.7	0	23.5	0.39	0	0	42	0	0	0	0	0	0	0	0	0	0	0	0	14	0	0	0	0	0	0	0	0	0	0	0	0
166	0.23	1	1	0	0	142	1	1	1	2	0	0	0	0	0	0	0	77	0	3.7	-2.25	1	0	48	0	1	0	1	0	0	1	0	1	0	1	1	16	3	1	3	1	0	0	3	1	0	0	2	1
167	2.59	0	2	0	0	30	0	1	1	2	0	0	0	0	0	0	0	81	1	16.5	3.11	3	1	34	1	2	0	0	0	1	1	0	0	0	0	0	18	8	1	8	1	1	1	7	1	0	0	0	0
168	8.22	0	2	0	0	9	0	1	2	2	0	0	0	0	0	0	0	91	0	20	-1.48	1	0	43	0	0	0	0	0	0	0	0	0	0	0	0	12	0	0	0	0	0	0	0	0	0	0	0	0
169	10.53	1	1	0	0	158.5	1	1	1	2								98	0	47	1.12	2	1	4	0	0	0	0	1	0	0	0	0	1	1	1	2	1	1	1	1	0	0	1	1	0	0	0	0
170	13.69	1	2	0	0	3	0	1	1	2	0	0	0	0	0	0	0		0	74	2.55	3	0	42	0	0	1	0	0	0	0	1	0	0	1	1	2	1	1	1	1	0	0	1	1	0	0	0	0
171	13.78	1	2	0	0	7.6	0	1	1	2	0	0	0	0	0	0	0	66.5	0	84	2.74	3	1	37	0	1	0	0	0	0	1	0	0	0	0	0	3	2	1	2	1	2	1	0	0	0	0	0	0
172	3.18	0	1	3	1	5.2	0	1	1	2	0	0	0	0	0	0	0	96	2	15	-1.22	1	0	10	0	1	0	0	0	0	1	0	0	0	0	0	3	0	0	0	0	0	0	0	0	0	0	0	0
173	5.16	0	1	0	0	196.2	1	1	3	1	1	0	0	0	0	1	0	94	1	12	-2.24	1	0	30	0	0	0	1	0	0	0	0	1	0	1	1	23	3	1	3	1	1	1	2	1	0	0	0	0
174	12.87	1	2	0	0	18.8	0	1	1	1	0	0	0	0	0	0	0	98	0	52	1.82	2	0	21	1	1	0	0	0	1	1	0	0	0	0	0	3	1	1	1	1	0	0	1	1	0	0	0	0
175	13.49	1	2	0	0	13.5	0	1	1	2	0	0	0	0	0	0	0	97	0	51.5	0.23	0	0	26	0	0	1	1	0	0	0	1	1	0	2	1	12	3	1	3	1	1	1	2	1	0	0	0	0
176	14.25	1	1	0	0	2.6	0	1	1	2	0	0	0	0	0	0	0	86	0	46	-0.23	0	0	33	1	0	0	1	0	1	0	0	1	0	1	1	12	3	1	3	1	0	0	3	1	0	0	0	0
177	9.99	0	1	0	0	10.7	0	1	2	1	0	0	0	0	0	0	0	72.5	0	39.5	2.18	3	1	22	0	1	0	0	0	0	1	0	0	0	0	0	12	1	1	0	0	0	0	0	0	1	1	0	0
178	14.61	1	1	0	0	132.4	1	1	1	2	0	0	0	0	0	0	0	99	0	54	0.38	0	1	10	0	0	0	0	0	0	0	0	0	0	0	0	2	0	0	0	0	0	0	0	0	0	0	0	0
179	11.99	1	2	0	0	24.3	0	1	1	1	0	0	0	0	0	0	0	95	0	61	2.79	3	1	39	0	0	0	1	0	0	0	0	1	0	1	1	16	2	1	2	1	0	0	2	1	0	0	0	0
180	12.58	1	2	0	0	58.8	1	1	1	2	0	0	0	0	0	0	0	97.5	0	30	-0.08	0	0	25	0	0	0	0	0	0	0	0	0	0	0	0	9	0	0	0	0	0	0	0	0	0	0	0	0
181	16.19	1	2	0	0	9.8	0	1	1	2	0	0	0	0	0	0	0	96.75	0	51	-0.81	0	1	7	0	0	0	0	0	0	0	0	0	0	0	0	1	0	0	0	0	0	0	0	0	0	0	0	0
[truncated: 5 more columns]
