# Supplementary material for: Medication errors in a cohort of pediatric patients with acute lymphoblastic leukemia on remission induction therapy in a tertiary care hospital in Mexico
Source: Cancer Med. 2019 Aug 24;8(13):5979–87. doi: 10.1002/cam4.2438 (PMC6792484; doi:10.1002/cam4.2438)
Supplement: Supplementary file 5 [file CAM4-8-5979-s005.xlsx]

## Sheet: Supporting data base2
ID_oculto por privacidad		updated height at issue (cm)	updated body surface area (BSA) at issue (m2)	recalculated body surface area	difference in BSA (%)	BSA underestimation	BSA overestimation	ordered posology (mg/mL/UI)	drug: 1=L-asparaginasa. 3=Ciclofosfamida. 4=Citarabina. 5=Daunorrubicina. 6=Dexrazoxano. 7=Dexametasona. 8=Doxorrubicina. 9=Etopósido. 10=Imatinib. 11=Prednisona. 12=Vincristina, 13=Metotrexate, 14=Mercaptopurina	calculed dose [by pediatric oncologist]	documented route: 1=IV. 2=Oral. 3=IM	documented schedule: 1=once. 2=p.r.n.. 6=6h. 8=8h. 12=12h. 24=24h.	recalculated dose [by pharmacist]	rate between documented and recalculated dose (%)	underdose (order). 0,not. 1,yes.	overdose (order). 0,not. 1,yes.	registered drug [by nurse]: 1=L-asparaginasa. 3=Ciclofosfamida. 4=Citarabina. 5=Daunorrubicina. 6=Dexrazoxano. 7=Dexametasona. 8=Doxorrubicina. 9=Etopósido. 10=Imatinib. 11=Prednisona. 12=Vincristina. 13=Metotrexate. 14=Mercaptopurina.	administrated dose register [by nurse]	documented route [by nurse], 1=IV. 2=Oral. 3=IM.	documented schedule [by nurse] 1=Única. 2=PRN. 6=6hrs. 8=8hrs. 12=12hrs. 24=24hrs.	diferencia dosis registrada y ordenada (%)	diferencia dosis registrada y recalculada	CME. 1,corregida. 2,error transc. 3,subdosis propagada. 4,sobredosis propagada. 5,sin error.	Transc. 1,corregida. 2,error transcripción al expediente. 3,subdosis propagada. 4,sobredosis propagada. 5,sin error.	skipped/missed doses	skipped/missed doses [dichotomous]. 0,no. 1,yes	dose adjustment. 0, adjusted. 1,unadjusted.	incomplete order. [dichotomous]. 0,complete. 1,incomplete.	Prescribing error per chemo-order	dosing error. 0,proper. 1,dosing error.	Transcribing error (clin charts). 0,no. 1,error in charts.	Averse Drug Event [dichotomous]. 0,not. 1,yes	medication error per order
1	35	146	1.1	1.18	-6.5	0	0	10000	1	11700	3	1	11760	-0.51	0	0	1	11700	3	1	0	0	5	5	0	0	0	0	0	0	0	0	0
2	35	146	1.1	1.18	-6.5	0	0	10000	1	11700	3	1	11760	-0.51	0	0	1	11700	3	1	0	0	5	5	0	0	0	0	0	0	0	0	0
3	35	146	1.1	1.18	-6.5	0	0	10000	1	11700	3	1	11760	-0.51	0	0	1	11700	3	1	0	0	5	5	0	0	0	0	0	0	0	0	0
4	31.2	143	1.1	1.09	1.2	0	0	10000	1	11700	3	1	10874.6	7.59	0	0	1	11700	3	1	0	0	5	5	0	0	0	0	0	0	0	0	0
5	64.1	166	1.7	1.71	-0.5	0	0	10000	1	17100	3	1	17092.8	0.04	0	0	1	17100	3	1	0	0	5	5	0	0	0	0	0	0	0	0	0
6	58	166	1.61	1.61	-0.3	0	0	10000	1	17000	3	1	16148.6	5.27	0	0	1	17000	3	1	0	0	5	5	0	0	0	0	0	0	0	0	0
7	58	166	1.61	1.61	-0.3	0	0	10000	1	17000	3	1	16148.6	5.27	0	0	1	17000	3	1	0	0	5	5	0	0	0	0	0	0	0	0	0
8	58	166	1.61	1.61	-0.3	0	0	10000	1	17000	3	1	16148.6	5.27	0	0	1	17000	3	1	0	0	5	5	0	0	0	0	0	0	0	0	0
9	58	166	1.61	1.61	-0.3	0	0	10000	1	17000	3	1	16148.6	5.27	0	0	1	17000	3	1	0	0	5	5	0	0	0	0	0	0	0	0	0
10	58	166	1.61	1.61	-0.3	0	0	10000	1	17000	3	1	16148.6	5.27	0	0	1	17000	3	1	0	0	5	5	0	0	0	0	0	0	0	0	0
11	59.1	163	1.63	1.63	-0.2	0	0	10000	1	16000	3	1	16324.6	-1.99	0	0	1	16000	3	1	0	0	5	5	0	0	0	0	0	0	0	0	0
12	20.8	110	0.8	0.81	-1.7	0	0	10000	1	9000	3	1	8140.79	10.55	0	1	1	9000	3	1	0	0	4	4	0	0	0	0	1	1	0	0	1
13	28	130	1.05	1.01	4.1	0	0	10000	1	10000	3	1	10084.8	-0.84	0	0	1	10000	3	1	0	0	5	5	0	0	0	0	0	0	0	0	0
14	28	130	1.05	1.01	4.1	0	0	10000	1	10000	3	1	10084.8	-0.84	0	0	1	10000	3	1	0	0	5	5	0	0	0	0	0	0	0	0	0
15	28	130	1.05	1.01	4.1	0	0	10000	1	10000	3	1	10084.8	-0.84	0	0	1	10000	3	1	0	0	5	5	0	0	0	0	0	0	0	0	0
16	28	130	1.05	1.01	4.1	0	0	10000	1	10000	3	1	10084.8	-0.84	0	0	1	10000	3	1	0	0	5	5	0	0	0	0	0	0	0	0	0
17	31	129	1.05	1.08	-3	0	0	10000	1	10000	3	1	10826.5	-7.63	0	0	1	10000	3	1	0	0	5	5	0	0	0	0	0	0	0	0	0
18	14	116	0.6	0.61	-1	0	0	10000	1	6000	3	1	6057.69	-0.95	0	0	1	6000	3	1	0	0	5	5	0	0	0	0	0	0	0	0	0
19	14	116	0.6	0.61	-1	0	0	10000	1	6000	3	1	6057.69	-0.95	0	0	1	6000	3	1	0	0	5	5	0	0	0	0	0	0	0	0	0
20	14	116	0.6	0.61	-1	0	0	10000	1	6000	3	1	6057.69	-0.95	0	0	1	6000	3	1	0	0	5	5	0	0	0	0	0	0	0	0	0
21	14	116	0.6	0.61	-1	0	0	10000	1	6000	3	1	6057.69	-0.95	0	0	1	6000	3	1	0	0	5	5	0	0	0	0	0	0	0	0	0
22	14	116	0.6	0.61	-1	0	0	10000	1	6000	3	1	6057.69	-0.95	0	0	1	6000	3	1	0	0	5	5	0	0	0	0	0	0	0	0	0
23	14	116	0.6	0.61	-1	0	0	10000	1	6000	3	1	6057.69	-0.95	0	0	1	6000	3	1	0	0	5	5	0	0	0	0	0	0	0	0	0
24	26	138	0.96	0.96	0.3	0	0	10000	1	9500	3	1	9568.97	-0.72	0	0	1	9500	3	1	0	0	5	5	0	0	0	0	0	0	0	0	0
25	26	138	0.96	0.96	0.3	0	0	10000	1	9500	3	1	9568.97	-0.72	0	0	1	9500	3	1	0	0	5	5	0	0	0	0	0	0	0	0	0
26	26	138	0.96	0.96	0.3	0	0	10000	1	9500	3	1	9568.97	-0.72	0	0	1	9500	3	1	0	0	5	5	0	0	0	0	0	0	0	0	0
27	26	138	0.96	0.96	0.3	0	0	10000	1	9500	3	1	9568.97	-0.72	0	0	1	9500	3	1	0	0	5	5	0	0	0	0	0	0	0	0	0
28	26	138	0.96	0.96	0.3	0	0	10000	1	9500	3	1	9568.97	-0.72	0	0	1	9500	3	1	0	0	5	5	0	0	0	0	0	0	0	0	0
29	26	138	0.96	0.96	0.3	0	0	10000	1	9500	3	1	9568.97	-0.72	0	0	1	9500	3	1	0	0	5	5	0	0	0	0	0	0	0	0	0
30	26	138	0.96	0.96	0.3	0	0	10000	1	9500	3	1	9568.97	-0.72	0	0	1	9500	3	1	0	0	5	5	0	0	0	0	0	0	0	0	0
31	26	138	0.96	0.96	0.3	0	0	10000	1	9500	3	1	9568.97	-0.72	0	0	1	9500	3	1	0	0	5	5	0	0	0	0	0	0	0	0	0
32	26	138	0.96	0.96	0.3	0	0	10000	1	9500	3	1	9568.97	-0.72	0	0	1	9500	3	1	0	0	5	5	0	0	0	0	0	0	0	0	0
33	27.2	120	1.2	0.99	21.5	0	1	10000	1	9800	3	1	9880.55	-0.82	0	0	1	9800	3	1	0	0	5	5	0	0	0	0	0	0	0	0	0
34	27.2	120	1.2	0.99	21.5	0	1	10000	1	9800	3	1	9880.55	-0.82	0	0	1	9800	3	1	0	0	5	5	0	0	0	0	0	0	0	0	0
35	27.2	120	1.2	0.99	21.5	0	1	10000	1	9800	3	1	9880.55	-0.82	0	0	1	9800	3	1	0	0	5	5	0	0	0	0	0	0	0	0	0
36	27.2	120	1.2	0.99	21.5	0	1	10000	1	9800	3	1	9880.55	-0.82	0	0	1	9800	3	1	0	0	5	5	0	0	0	0	0	0	0	0	0
37	27.2	120	0.98	0.99	-0.8	0	0	10000	1	9800	3	1	9880.55	-0.82	0	0	1	9800	3	1	0	0	5	5	0	0	0	0	0	0	0	0	0
38	27.2	120	0.98	0.99	-0.8	0	0	10000	1	9800	3	1	9880.55	-0.82	0	0	1	9800	3	1	0	0	5	5	0	0	0	0	0	0	0	0	0
39	25.7	120	0.96	0.95	1.2	0	0	10000	1	9500	3	1	9490.06	0.1	0	0	1	9500	3	1	0	0	5	5	0	0	0	0	0	0	0	0	0
40	25.7	120	0.96	0.95	1.2	0	0	10000	1	9500	3	1	9490.06	0.1	0	0	1	9500	3	1	0	0	5	5	0	0	0	0	0	0	0	0	0
41	25.7	120	0.96	0.95	1.2	0	0	10000	1	9500	3	1	9490.06	0.1	0	0	1	9500	3	1	0	0	5	5	0	0	0	0	0	0	0	0	0
42	14	94	0.53	0.61	-12.5	1	0	10000	1	5300	3	1	6057.69	-12.51	1	0	1	5300	3	1	0	0	3	3	0	0	0	0	1	1	0	0	1
43	14	94	0.53	0.61	-12.5	1	0	10000	1	5300	3	1	6057.69	-12.51	1	0	1	5300	3	1	0	0	3	3	0	0	0	0	1	1	0	0	1
44	14	94	0.53	0.61	-12.5	1	0	10000	1	5300	3	1	6057.69	-12.51	1	0	1	5300	3	1	0	0	3	3	0	0	0	0	1	1	0	0	1
45	14	94	0.53	0.61	-12.5	1	0	10000	1	5300	3	1	6057.69	-12.51	1	0	1	5300	3	1	0	0	3	3	0	0	0	0	1	1	0	0	1
46	14	94	0.53	0.61	-12.5	1	0	10000	1	5300	3	1	6057.69	-12.51	1	0	1	5300	3	1	0	0	3	3	0	0	0	0	1	1	0	0	1
47	14	94	0.53	0.61	-12.5	1	0	10000	1	5300	3	1	6057.69	-12.51	1	0	1	5300	3	1	0	0	3	3	0	0	0	0	1	1	0	0	1
48	14	94	0.53	0.61	-12.5	1	0	10000	1	5300	3	1	6057.69	-12.51	1	0	1	5300	3	1	0	0	3	3	0	0	0	0	1	1	0	0	1
49	14	94	0.53	0.61	-12.5	1	0	10000	1	5300	3	1	6057.69	-12.51	1	0	1	5300	3	1	0	0	3	3	0	0	0	0	1	1	0	0	1
50	14	94	0.53	0.61	-12.5	1	0	10000	1	5300	3	1	6057.69	-12.51	1	0	1	5300	3	1	0	0	3	3	0	0	0	0	1	1	0	0	1
51	10.7	87	0.51	0.49	3.1	0	0	10000	1	5400	3	1	4945.38	9.19	0	0	1	5400	3	1	0	0	5	5	0	0	0	0	0	0	0	0	0
52	10.7	87	0.51	0.49	3.1	0	0	10000	1	5400	3	1	4945.38	9.19	0	0	1	5400	3	1	0	0	5	5	0	0	0	0	0	0	0	0	0
53	10.7	87	0.51	0.49	3.1	0	0	10000	1	5400	3	1	4945.38	9.19	0	0	1	5400	3	1	0	0	5	5	0	0	0	0	0	0	0	0	0
54	12.1	90	0.54	0.54	-0.5	0	0	10000	1	5400	3	1	5426.05	-0.48	0	0	1	5400	3	1	0	0	5	5	0	0	0	0	0	0	0	0	0
55	12.1	90	0.54	0.54	-0.5	0	0	10000	1	5400	3	1	5426.05	-0.48	0	0	1	5400	3	1	0	0	5	5	0	0	0	0	0	0	0	0	0
56	12.1	90	0.54	0.54	-0.5	0	0	10000	1	5400	3	1	5426.05	-0.48	0	0	1	5400	3	1	0	0	5	5	0	0	0	0	0	0	0	0	0
57	12.1	90	0.54	0.54	-0.5	0	0	10000	1	5400	3	1	5426.05	-0.48	0	0	1	5400	3	1	0	0	5	5	0	0	0	0	0	0	0	0	0
58	12.1	90	0.54	0.54	-0.5	0	0	10000	1	5400	3	1	5426.05	-0.48	0	0	1	5400	3	1	0	0	5	5	0	0	0	0	0	0	0	0	0
59	12.1	90	0.54	0.54	-0.5	0	0	10000	1	5400	3	1	5426.05	-0.48	0	0	1	5400	3	1	0	0	5	5	0	0	0	0	0	0	0	0	0
60	34	146	0.86	1.15	-25.4	1	0	10000	1	10000	3	1	11532.3	-13.29	1	0	1	10000	3	1	0	0	3	3	0	0	0	0	1	1	0	0	1
61	27.7	134	1	1	-0.1	0	0	10000	1	10000	3	1	10008.5	-0.08	0	0	1	10000	3	1	0	0	5	5	0	0	0	0	0	0	0	0	0
62	27.7	134	1	1	-0.1	0	0	10000	1	10000	3	1	10008.5	-0.08	0	0	1	10000	3	1	0	0	5	5	0	0	0	0	0	0	0	0	0
63	27.7	134	1	1	-0.1	0	0	10000	1	10000	3	1	10008.5	-0.08	0	0	1	10000	3	1	0	0	5	5	0	0	0	0	0	0	0	0	0
64	27.7	134	1	1	-0.1	0	0	10000	1	10000	3	1	10008.5	-0.08	0	0	1	10000	3	1	0	0	5	5	0	0	0	0	0	0	0	0	0
65	27.7	134	1	1	-0.1	0	0	10000	1	10000	3	1	10008.5	-0.08	0	0	1	10000	3	1	0	0	5	5	0	0	0	0	0	0	0	0	0
66	27.7	134	1	1	-0.1	0	0	10000	1	10000	3	1	10008.5	-0.08	0	0	1	10000	3	1	0	0	5	5	0	0	0	0	0	0	0	0	0
67	27.7	134	1	1	-0.1	0	0	10000	1	10000	3	1	10008.5	-0.08	0	0	1	10000	3	1	0	0	5	5	0	0	0	0	0	0	0	0	0
68	27.7	134	1	1	-0.1	0	0	10000	1	10000	3	1	10008.5	-0.08	0	0	1	10000	3	1	0	0	5	5	0	0	0	0	0	0	0	0	0
69	21.5	125	0.85	0.83	1.9	0	0	10000	1	8500	3	1	8340.81	1.91	0	0	1	8500	3	1	0	0	5	5	0	0	0	0	0	0	0	0	0
70	15.6	92	0.65	0.66	-1.1	0	0	10000	1	6500	3	1	6571.97	-1.1	0	0	1	6500	3	1	0	0	5	5	0	0	0	0	0	0	0	0	0
71	15.6	92	0.65	0.66	-1.1	0	0	10000	1	6500	3	1	6571.97	-1.1	0	0	1	6500	3	1	0	0	5	5	0	0	0	0	0	0	0	0	0
72	15.6	92	0.65	0.66	-1.1	0	0	10000	1	6500	3	1	6571.97	-1.1	0	0	1	6500	3	1	0	0	5	5	0	0	0	0	0	0	0	0	0
73	15.6	92	0.65	0.66	-1.1	0	0	10000	1	6500	3	1	6571.97	-1.1	0	0	1	6500	3	1	0	0	5	5	0	0	0	0	0	0	0	0	0
74	15.6	92	0.65	0.66	-1.1	0	0	10000	1	6500	3	1	6571.97	-1.1	0	0	1	6500	3	1	0	0	5	5	0	0	0	0	0	0	0	0	0
75	21	114	0.81	0.82	-1.2	0	0	10000	1	8000	3	1	8198.2	-2.42	0	0	1	8000	3	1	0	0	5	5	0	0	0	0	0	0	0	0	0
76	22.7	127	0.88	0.87	1.4	0	0	10000	1	8700	3	1	8677.91	0.25	0	0	1	8700	3	1	0	0	5	5	0	0	0	0	0	0	0	0	0
77	22.7	127	0.88	0.87	1.4	0	0	10000	1	8700	3	1	8677.91	0.25	0	0	1	8700	3	1	0	0	5	5	0	0	0	0	0	0	0	0	0
78	11.4	93	0.51	0.52	-1.7	0	0	10000	1	5200	3	1	5187.38	0.24	0	0	1	5200	3	1	0	0	5	5	0	0	0	0	0	0	0	0	0
79	11.4	93	0.51	0.52	-1.7	0	0	10000	1	5200	3	1	5187.38	0.24	0	0	1	5200	3	1	0	0	5	5	0	0	0	0	0	0	0	0	0
80	11.4	93	0.51	0.52	-1.7	0	0	10000	1	5200	3	1	5187.38	0.24	0	0	1	5200	3	1	0	0	5	5	0	0	0	0	0	0	0	0	0
81	11.4	93	0.51	0.52	-1.7	0	0	10000	1	5200	3	1	5187.38	0.24	0	0	1	5200	3	1	0	0	5	5	0	0	0	0	0	0	0	0	0
82	11.4	93	0.51	0.52	-1.7	0	0	10000	1	5200	3	1	5187.38	0.24	0	0	1	5200	3	1	0	0	5	5	0	0	0	0	0	0	0	0	0
83	11.4	93	0.51	0.52	-1.7	0	0	10000	1	5200	3	1	5187.38	0.24	0	0	1	5200	3	1	0	0	5	5	0	0	0	0	0	0	0	0	0
84	11.4	93	0.51	0.52	-1.7	0	0	10000	1	5200	3	1	5187.38	0.24	0	0	1	5200	3	1	0	0	5	5	0	0	0	0	0	0	0	0	0
85	11.4	93	0.51	0.52	-1.7	0	0	10000	1	5200	3	1	5187.38	0.24	0	0	1	5200	3	1	0	0	5	5	0	0	0	0	0	0	0	0	0
86	11.4	93	0.51	0.52	-1.7	0	0	10000	1	5200	3	1	5187.38	0.24	0	0	1	5200	3	1	0	0	5	5	0	0	0	0	0	0	0	0	0
87	30	132	1.05	1.06	-0.8	0	0	10000	1	10500	3	1	10583.3	-0.79	0	0	1	10500	3	1	0	0	5	5	0	0	0	0	0	0	0	0	0
88	30	132	1.05	1.06	-0.8	0	0	10000	1	10500	3	1	10583.3	-0.79	0	0	1	10500	3	1	0	0	5	5	0	0	0	0	0	0	0	0	0
89	28	132	1	1.01	-0.8	0	0	10000	1	10000	3	1	10084.8	-0.84	0	0	1	10000	3	1	0	0	5	5	0	0	0	0	0	0	0	0	0
90	28	132	1	1.01	-0.8	0	0	10000	1	10000	3	1	10084.8	-0.84	0	0	1	10000	3	1	0	0	5	5	0	0	0	0	0	0	0	0	0
91	28	132	1	1.01	-0.8	0	0	10000	1	10000	3	1	10084.8	-0.84	0	0	1	10000	3	1	0	0	5	5	0	0	0	0	0	0	0	0	0
92	28	132	1	1.01	-0.8	0	0	10000	1	10000	3	1	10084.8	-0.84	0	0	1	10000	3	1	0	0	5	5	0	0	0	0	0	0	0	0	0
93	28	132	1	1.01	-0.8	0	0	10000	1	10000	3	1	10084.8	-0.84	0	0	1	10000	3	1	0	0	5	5	0	0	0	0	0	0	0	0	0
94	40	148	1.28	1.28	-0.4	0	0	10000	1	12900	3	1	12846.1	0.42	0	0	1	12900	3	1	0	0	5	5	0	0	0	0	0	0	0	0	0
95	40	148	1.28	1.28	-0.4	0	0	10000	1	12900	3	1	12846.1	0.42	0	0	1	12900	3	1	0	0	5	5	0	0	0	0	0	0	0	0	0
96	40	148	1.28	1.28	-0.4	0	0	10000	1	12800	3	1	12846.1	-0.36	0	0	1	12800	3	1	0	0	5	5	0	0	0	0	0	0	0	0	0
97	40	148	1.28	1.28	-0.4	0	0	10000	1	12800	3	1	12846.1	-0.36	0	0	1	12800	3	1	0	0	5	5	0	0	0	0	0	0	0	0	0
98	40	148	1.28	1.28	-0.4	0	0	10000	1	12800	3	1	12846.1	-0.36	0	0	1	12800	3	1	0	0	5	5	0	0	0	0	0	0	0	0	0
99	40	148	1.28	1.28	-0.4	0	0	10000	1	12800	3	1	12846.1	-0.36	0	0	1	12800	3	1	0	0	5	5	0	0	0	0	0	0	0	0	0
100	40	148	1.28	1.28	-0.4	0	0	10000	1	12800	3	1	12846.1	-0.36	0	0	1	12800	3	1	0	0	5	5	0	0	0	0	0	0	0	0	0
101	40	148	1.28	1.28	-0.4	0	0	10000	1	12800	3	1	12846.1	-0.36	0	0	1	12800	3	1	0	0	5	5	0	0	0	0	0	0	0	0	0
102	12.7	100	0.56	0.56	-0.5	0	0	10000	1	5400	3	1	5628.04	-4.05	0	0	1	5400	3	1	0	0	5	5	0	0	0	0	0	0	0	0	0
103	13.5	93	0.59	0.59	0.1	0	0	10000	1	5900	3	1	5893.72	0.11	0	0	1	5900	3	1	0	0	5	5	0	0	0	0	0	0	0	0	0
104	13.5	93	0.59	0.59	0.1	0	0	10000	1	5900	3	1	5893.72	0.11	0	0	1	5900	3	1	0	0	5	5	0	0	0	0	0	0	0	0	0
105	13.5	93	0.59	0.59	0.1	0	0	10000	1	5900	3	1	5893.72	0.11	0	0	1	5900	3	1	0	0	5	5	0	0	0	0	0	0	0	0	0
106	13.5	93	0.59	0.59	0.1	0	0	10000	1	5900	3	1	5893.72	0.11	0	0	1	5900	3	1	0	0	5	5	0	0	0	0	0	0	0	0	0
107	16.3	120	0.68	0.68	0.1	0	0	10000	1	7400	3	1	6792.1	8.95	0	0	1	7400	3	1	0	0	5	5	0	0	0	0	0	0	0	0	0
108	16.3	120	0.68	0.68	0.1	0	0	10000	1	7400	3	1	6792.1	8.95	0	0	1	7400	3	1	0	0	5	5	0	0	0	0	0	0	0	0	0
109	16.3	120	0.68	0.68	0.1	0	0	10000	1	7400	3	1	6792.1	8.95	0	0	1	7400	3	1	0	0	5	5	0	0	0	0	0	0	0	0	0
110	16.3	120	0.68	0.68	0.1	0	0	10000	1	7400	3	1	6792.1	8.95	0	0	1	7400	3	1	0	0	5	5	0	0	0	0	0	0	0	0	0
111	16.3	120	0.68	0.68	0.1	0	0	10000	1	7400	3	1	6792.1	8.95	0	0	1	7400	3	1	0	0	5	5	0	0	0	0	0	0	0	0	0
112	16.3	120	0.68	0.68	0.1	0	0	10000	1	7400	3	1	6792.1	8.95	0	0	1	7400	3	1	0	0	5	5	0	0	0	0	0	0	0	0	0
113	16.3	120	0.68	0.68	0.1	0	0	10000	1	7400	3	1	6792.1	8.95	0	0	1	7400	3	1	0	0	5	5	0	0	0	0	0	0	0	0	0
114	16.3	120	0.68	0.68	0.1	0	0	10000	1	7400	3	1	6792.1	8.95	0	0	1	7400	3	1	0	0	5	5	0	0	0	0	0	0	0	0	0
115	16.3	120	0.68	0.68	0.1	0	0	10000	1	7400	3	1	6792.1	8.95	0	0	1	7400	3	1	0	0	5	5	0	0	0	0	0	0	0	0	0
116	15.5	96	0.65	0.65	-0.6	0	0	10000	1	6500	3	1	6540.28	-0.62	0	0	1	6500	3	1	0	0	5	5	0	0	0	0	0	0	0	0	0
117	15.5	96	0.65	0.65	-0.6	0	0	10000	1	6500	3	1	6540.28	-0.62	0	0	1	6500	3	1	0	0	5	5	0	0	0	0	0	0	0	0	0
118	15.5	96	0.65	0.65	-0.6	0	0	10000	1	6500	3	1	6540.28	-0.62	0	0	1	6500	3	1	0	0	5	5	0	0	0	0	0	0	0	0	0
119	15.5	96	0.65	0.65	-0.6	0	0	10000	1	6500	3	1	6540.28	-0.62	0	0	1	6500	3	1	0	0	5	5	0	0	0	0	0	0	0	0	0
120	15.5	96	0.65	0.65	-0.6	0	0	10000	1	6500	3	1	6540.28	-0.62	0	0	1	6500	3	1	0	0	5	5	0	0	0	0	0	0	0	0	0
121	15.5	96	0.65	0.65	-0.6	0	0	10000	1	6500	3	1	6540.28	-0.62	0	0	1	6500	3	1	0	0	5	5	0	0	0	0	0	0	0	0	0
122	15.5	96	0.65	0.65	-0.6	0	0	10000	1	6500	3	1	6540.28	-0.62	0	0	1	6500	3	1	0	0	5	5	0	0	0	0	0	0	0	0	0
123	15.5	96	0.65	0.65	-0.6	0	0	10000	1	6500	3	1	6540.28	-0.62	0	0	1	6500	3	1	0	0	5	5	0	0	0	0	0	0	0	0	0
124	15.5	96	0.65	0.65	-0.6	0	0	10000	1	6500	3	1	6540.28	-0.62	0	0	1	6500	3	1	0	0	5	5	0	0	0	0	0	0	0	0	0
125	19.5	113	0.78	0.78	0.5	0	0	10000	1	7800	3	1	7762.56	0.48	0	0	1	7800	3	1	0	0	5	5	0	0	0	0	0	0	0	0	0
126	19.5	113	0.78	0.78	0.5	0	0	10000	1	7800	3	1	7762.56	0.48	0	0	1	7800	3	1	0	0	5	5	0	0	0	0	0	0	0	0	0
127	14.8	98	0.63	0.63	-0.3	0	0	10000	1	6300	3	1	6316.79	-0.27	0	0	1	6300	3	1	0	0	5	5	0	0	0	0	0	0	0	0	0
128	14.8	98	0.63	0.63	-0.3	0	0	10000	1	6300	3	1	6316.79	-0.27	0	0	1	6300	3	1	0	0	5	5	0	0	0	0	0	0	0	0	0
129	14.8	98	0.63	0.63	-0.3	0	0	10000	1	6300	3	1	6316.79	-0.27	0	0	1	6300	3	1	0	0	5	5	0	0	0	0	0	0	0	0	0
130	14.8	98	0.63	0.63	-0.3	0	0	10000	1	6300	3	1	6316.79	-0.27	0	0	1	6300	3	1	0	0	5	5	0	0	0	0	0	0	0	0	0
131	14.8	98	0.63	0.63	-0.3	0	0	10000	1	6300	3	1	6316.79	-0.27	0	0	1	6300	3	1	0	0	5	5	0	0	0	0	0	0	0	0	0
132	14.8	98	0.63	0.63	-0.3	0	0	10000	1	6300	3	1	6316.79	-0.27	0	0	1	6300	3	1	0	0	5	5	0	0	0	0	0	0	0	0	0
133	14.8	98	0.63	0.63	-0.3	0	0	10000	1	6300	3	1	6316.79	-0.27	0	0	1	6300	3	1	0	0	5	5	0	0	0	0	0	0	0	0	0
134	14.8	98	0.63	0.63	-0.3	0	0	10000	1	6300	3	1	6316.79	-0.27	0	0	1	6300	3	1	0	0	5	5	0	0	0	0	0	0	0	0	0
135	14.8	98	0.63	0.63	-0.3	0	0	10000	1	6300	3	1	6316.79	-0.27	0	0	1	6300	3	1	0	0	5	5	0	0	0	0	0	0	0	0	0
136	6.2	61	0.32	0.34	-5.5	0	0	10000	1	3200	3	1	3388	-5.55	0	0	1	3200	3	1	0	0	5	5	0	0	0	0	0	0	0	0	0
137	6.2	61	0.32	0.34	-5.5	0	0	10000	1	3200	3	1	3388	-5.55	0	0	1	3200	3	1	0	0	5	5	0	0	0	0	0	0	0	0	0
138	6.2	61	0.32	0.34	-5.5	0	0	10000	1	3200	3	1	3388	-5.55	0	0	1	3200	3	1	0	0	5	5	0	0	0	0	0	0	0	0	0
139	19.2	105	0.76	0.77	-1	0	0	10000	1	7600	3	1	7673.99	-0.96	0	0	1	7600	3	1	0	0	5	5	0	0	0	0	0	0	0	0	0
140	19.2	105	0.76	0.77	-1	0	0	10000	1	7600	3	1	7673.99	-0.96	0	0	1	7600	3	1	0	0	5	5	0	0	0	0	0	0	0	0	0
141	19.2	105	0.76	0.77	-1	0	0	10000	1	7600	3	1	7673.99	-0.96	0	0	1	7600	3	1	0	0	5	5	0	0	0	0	0	0	0	0	0
142	19.2	105	0.76	0.77	-1	0	0	10000	1	7600	3	1	7673.99	-0.96	0	0	1	7600	3	1	0	0	5	5	0	0	0	0	0	0	0	0	0
143	19.2	105	0.76	0.77	-1	0	0	10000	1	7600	3	1	7673.99	-0.96	0	0	1	7600	3	1	0	0	5	5	0	0	0	0	0	0	0	0	0
144	19.2	105	0.76	0.77	-1	0	0	10000	1	7600	3	1	7673.99	-0.96	0	0	1	7600	3	1	0	0	5	5	0	0	0	0	0	0	0	0	0
145	19.6	100	0.7	0.78	-10.2	1	0	10000	1	7000	3	1	7791.97	-10.16	1	0	1	7000	3	1	0	0	3	3	0	0	0	0	1	1	0	0	1
146	19.6	100	0.7	0.78	-10.2	1	0	10000	1	7000	3	1	7791.97	-10.16	1	0	1	7000	3	1	0	0	3	3	0	0	0	0	1	1	0	0	1
147	19.6	100	0.7	0.78	-10.2	1	0	10000	1	7000	3	1	7791.97	-10.16	1	0	1	7000	3	1	0	0	3	3	0	0	0	0	1	1	0	0	1
148	19.6	100	0.7	0.78	-10.2	1	0	10000	1	7000	3	1	7791.97	-10.16	1	0	1	7000	3	1	0	0	3	3	0	0	0	0	1	1	0	0	1
149	19.6	100	0.7	0.78	-10.2	1	0	10000	1	7000	3	1	7791.97	-10.16	1	0	1	7000	3	1	0	0	3	3	0	0	0	0	1	1	0	0	1
150	19.6	100	0.7	0.78	-10.2	1	0	10000	1	7000	3	1	7791.97	-10.16	1	0	1	7000	3	1	0	0	3	3	0	0	0	0	1	1	0	0	1
151	19.6	100	0.7	0.78	-10.2	1	0	10000	1	7000	3	1	7791.97	-10.16	1	0	1	7000	3	1	0	0	3	3	0	0	0	0	1	1	0	0	1
152	19.6	100	0.7	0.78	-10.2	1	0	10000	1	7000	3	1	7791.97	-10.16	1	0	1	7000	3	1	0	0	3	3	0	0	0	0	1	1	0	0	1
153	19.6	100	0.7	0.78	-10.2	1	0	10000	1	7000	3	1	7791.97	-10.16	1	0	1	7000	3	1	0	0	3	3	0	0	0	0	1	1	0	0	1
154	19.6	100	0.7	0.78	-10.2	1	0	10000	1	7000	3	1	7791.97	-10.16	1	0	1	7000	3	1	0	0	3	3	0	0	0	0	1	1	0	0	1
155	16.5	109	0.68	0.69	-0.8	0	0	10000	1	6800	3	1	6854.46	-0.79	0	0	1	6800	3	1	0	0	5	5	0	0	0	0	0	0	0	0	0
156	16.5	109	0.68	0.69	-0.8	0	0	10000	1	6800	3	1	6854.46	-0.79	0	0	1	6800	3	1	0	0	5	5	0	0	0	0	0	0	0	0	0
157	16.5	109	0.68	0.69	-0.8	0	0	10000	1	6800	3	1	6854.46	-0.79	0	0	1	6800	3	1	0	0	5	5	0	0	0	0	0	0	0	0	0
158	16.5	109	0.68	0.69	-0.8	0	0	10000	1	6800	3	1	6854.46	-0.79	0	0	1	6800	3	1	0	0	5	5	0	0	0	0	0	0	0	0	0
159	16.5	109	0.68	0.69	-0.8	0	0	10000	1	6800	3	1	6854.46	-0.79	0	0	1	6800	3	1	0	0	5	5	0	0	0	0	0	0	0	0	0
160	16.5	109	0.68	0.69	-0.8	0	0	10000	1	6800	3	1	6854.46	-0.79	0	0	1	6800	3	1	0	0	5	5	0	0	0	0	0	0	0	0	0
161	11.7	85	0.55	0.53	4	0	0	10000	1	5100	3	1	5290.07	-3.59	0	0	1	5100	3	1	0	0	5	5	0	0	0	0	0	0	0	0	0
162	11.7	85	0.55	0.53	4	0	0	10000	1	5100	3	1	5290.07	-3.59	0	0	1	5100	3	1	0	0	5	5	0	0	0	0	0	0	0	0	0
163	11.7	85	0.55	0.53	4	0	0	10000	1	5100	3	1	5290.07	-3.59	0	0	1	5100	3	1	0	0	5	5	0	0	0	0	0	0	0	0	0
164	11.7	85	0.55	0.53	4	0	0	10000	1	5100	3	1	5290.07	-3.59	0	0	1	5100	3	1	0	0	5	5	0	0	0	0	0	0	0	0	0
165	12.8	89	0.53	0.57	-6.4	0	0	10000	1	5200	3	1	5661.48	-8.15	0	0	1	5200	3	1	0	0	5	5	0	0	0	0	0	0	0	0	0
166	12.8	89	0.53	0.57	-6.4	0	0	10000	1	5200	3	1	5661.48	-8.15	0	0	1	5200	3	1	0	0	5	5	0	0	0	0	0	0	0	0	0
167	12.8	89	0.53	0.57	-6.4	0	0	10000	1	5200	3	1	5661.48	-8.15	0	0	1	5200	3	1	0	0	5	5	0	0	0	0	0	0	0	0	0
168	12.8	89	0.53	0.57	-6.4	0	0	10000	1	5200	3	1	5661.48	-8.15	0	0	1	5200	3	1	0	0	5	5	0	0	0	0	0	0	0	0	0
169	12.8	89	0.53	0.57	-6.4	0	0	10000	1	5200	3	1	5661.48	-8.15	0	0	1	5200	3	1	0	0	5	5	0	0	0	0	0	0	0	0	0
170	13.4	88	0.58	0.59	-1	0	0	10000	1	5200	3	1	5860.74	-11.27	1	0	1	5200	3	1	0	0	3	3	0	0	0	0	1	1	0	0	1
171	13.4	88	0.58	0.59	-1	0	0	10000	1	5200	3	1	5860.74	-11.27	1	0	1	5200	3	1	0	0	3	3	0	0	0	0	1	1	0	0	1
172	13.4	88	0.58	0.59	-1	0	0	10000	1	5200	3	1	5860.74	-11.27	1	0	1	5200	3	1	0	0	3	3	0	0	0	0	1	1	0	0	1
173	13.4	88	0.58	0.59	-1	0	0	10000	1	5200	3	1	5860.74	-11.27	1	0	1	5200	3	1	0	0	3	3	0	0	0	0	1	1	0	0	1
174	17.2	109	0.7	0.71	-1	0	0	10000	1	7000	3	1	7070.9	-1	0	0	1	7000	3	1	0	0	5	5	0	0	0	0	0	0	0	0	0
175	17.2	109	0.7	0.71	-1	0	0	10000	1	7000	3	1	7070.9	-1	0	0	1	7000	3	1	0	0	5	5	0	0	0	0	0	0	0	0	0
176	17.2	109	0.7	0.71	-1	0	0	10000	1	7000	3	1	7070.9	-1	0	0	1	7000	3	1	0	0	5	5	0	0	0	0	0	0	0	0	0
177	17.2	109	0.7	0.71	-1	0	0	10000	1	7000	3	1	7070.9	-1	0	0	1	7000	3	1	0	0	5	5	0	0	0	0	0	0	0	0	0
178	17.2	109	0.7	0.71	-1	0	0	10000	1	7000	3	1	7070.9	-1	0	0	1	7000	3	1	0	0	5	5	0	0	0	0	0	0	0	0	0
179	14	100	0.6	0.61	-1	0	0	10000	1	6000	3	1	6057.69	-0.95	0	0	1	6000	3	1	0	0	5	5	0	0	0	0	0	0	0	0	0
180	14	100	0.6	0.61	-1	0	0	10000	1	6000	3	1	6057.69	-0.95	0	0	1	6000	3	1	0	0	5	5	0	0	0	0	0	0	0	0	0
181	14	100	0.6	0.61	-1	0	0	10000	1	6000	3	1	6057.69	-0.95	0	0	1	6000	3	1	0	0	5	5	0	0	0	0	0	0	0	0	0
182	14	100	0.6	0.61	-1	0	0	10000	1	6000	3	1	6057.69	-0.95	0	0	1	6000	3	1	0	0	5	5	0	0	0	0	0	0	0	0	0
183	14	100	0.6	0.61	-1	0	0	10000	1	6000	3	1	6057.69	-0.95	0	0	1	6000	3	1	0	0	5	5	0	0	0	0	0	0	0	0	0
184	14	100	0.6	0.61	-1	0	0	10000	1	6000	3	1	6057.69	-0.95	0	0	1	6000	3	1	0	0	5	5	0	0	0	0	0	0	0	0	0
185	14	100	0.6	0.61	-1	0	0	10000	1	6000	3	1	6057.69	-0.95	0	0	1	6000	3	1	0	0	5	5	0	0	0	0	0	0	0	0	0
186	14	100	0.6	0.61	-1	0	0	10000	1	6000	3	1	6057.69	-0.95	0	0	1	6000	3	1	0	0	5	5	0	0	0	0	0	0	0	0	0
187	14	100	0.6	0.61	-1	0	0	10000	1	6000	3	1	6057.69	-0.95	0	0	1	6000	3	1	0	0	5	5	0	0	0	0	0	0	0	0	0
188	64	157	1.7	1.71	-0.5	0	0	10000	1	17000	3	1	17077.9	-0.46	0	0	1	17000	3	1	0	0	5	5	0	0	0	0	0	0	0	0	0
189	64	157	1.7	1.71	-0.5	0	0	10000	1	17000	3	1	17077.9	-0.46	0	0	1	17000	3	1	0	0	5	5	0	0	0	0	0	0	0	0	0
190	64	157	1.7	1.71	-0.5	0	0	10000	1	17000	3	1	17077.9	-0.46	0	0	1	17000	3	1	0	0	5	5	0	0	0	0	0	0	0	0	0
191	64	157	1.7	1.71	-0.5	0	0	10000	1	17000	3	1	17077.9	-0.46	0	0	1	17000	3	1	0	0	5	5	0	0	0	0	0	0	0	0	0
192	64	157	1.7	1.71	-0.5	0	0	10000	1	17000	3	1	17077.9	-0.46	0	0	1	17000	3	1	0	0	5	5	0	0	0	0	0	0	0	0	0
193	64	157	1.7	1.71	-0.5	0	0	10000	1	17000	3	1	17077.9	-0.46	0	0	1	17000	3	1	0	0	5	5	0	0	0	0	0	0	0	0	0
194	64	157	1.7	1.71	-0.5	0	0	10000	1	17000	3	1	17077.9	-0.46	0	0	1	17000	3	1	0	0	5	5	0	0	0	0	0	0	0	0	0
195	61	157	1.66	1.66	-0.1	0	0	10000	1	17300	3	1	16622.5	4.08	0	0	1	17300	3	1	0	0	5	5	0	0	0	0	0	0	0	0	0
196	61	157	1.66	1.66	-0.1	0	0	10000	1	17300	3	1	16622.5	4.08	0	0	1	17300	3	1	0	0	5	5	0	0	0	0	0	0	0	0	0
197	61	157	1.66	1.66	-0.1	0	0	10000	1	17300	3	1	16622.5	4.08	0	0	1	17300	3	1	0	0	5	5	0	0	0	0	0	0	0	0	0
198	16	105	0.67	0.67	0	0	0	10000	1	6600	3	1	6698.11	-1.46	0	0	1	6700	3	1	1.52	0	5	5	0	0	0	0	0	0	0	0	0
199	16	105	0.67	0.67	0	0	0	10000	1	6600	3	1	6698.11	-1.46	0	0	1	6700	3	1	1.52	0	5	5	0	0	0	0	0	0	0	0	0
200	16	105	0.67	0.67	0	0	0	10000	1	6600	3	1	6698.11	-1.46	0	0	1	6700	3	1	1.52	0	5	5	0	0	0	0	0	0	0	0	0
201	16	105	0.67	0.67	0	0	0	10000	1	6600	3	1	6698.11	-1.46	0	0	1	6700	3	1	1.52	0	5	5	0	0	0	0	0	0	0	0	0
202	16	105	0.67	0.67	0	0	0	10000	1	6600	3	1	6698.11	-1.46	0	0	1	6700	3	1	1.52	0	5	5	0	0	0	0	0	0	0	0	0
203	16	105	0.67	0.67	0	0	0	10000	1	6600	3	1	6698.11	-1.46	0	0	1	6700	3	1	1.52	0	5	5	0	0	0	0	0	0	0	0	0
204	16	105	0.67	0.67	0	0	0	10000	1	6600	3	1	6698.11	-1.46	0	0	1	6700	3	1	1.52	0	5	5	0	0	0	0	0	0	0	0	0
205	16	105	0.67	0.67	0	0	0	10000	1	6600	3	1	6698.11	-1.46	0	0	1	6700	3	1	1.52	0	5	5	0	0	0	0	0	0	0	0	0
206	16	105	0.67	0.67	0	0	0	10000	1	6600	3	1	6698.11	-1.46	0	0	1	6700	3	1	1.52	0	5	5	0	0	0	0	0	0	0	0	0
207	63	157	1.7	1.69	0.4	0	0	10000	1	15000	3	1	16928.1	-11.39	1	0	1	15000	3	1	0	0	3	3	0	0	0	0	1	1	0	0	1
208	63	157	1.7	1.69	0.4	0	0	10000	1	15000	3	1	16928.1	-11.39	1	0	1	15000	3	1	0	0	3	3	0	0	0	0	1	1	0	0	1
209	63	157	1.7	1.69	0.4	0	0	10000	1	15000	3	1	16928.1	-11.39	1	0	1	15000	3	1	0	0	3	3	0	0	0	0	1	1	0	0	1
210	63	157	1.7	1.69	0.4	0	0	10000	1	15000	3	1	16928.1	-11.39	1	0	1	15000	3	1	0	0	3	3	0	0	0	0	1	1	0	0	1
211	63	157	1.7	1.69	0.4	0	0	10000	1	15000	3	1	16928.1	-11.39	1	0	1	15000	3	1	0	0	3	3	0	0	0	0	1	1	0	0	1
212	63	157	1.7	1.69	0.4	0	0	10000	1	15000	3	1	16928.1	-11.39	1	0	1	15000	3	1	0	0	3	3	0	0	0	0	1	1	0	0	1
213	29.5	129	1.05	1.05	0.4	0	0	10000	1	10400	3	1	10460.2	-0.58	0	0	1	10400	3	1	0	0	5	5	0	0	0	0	0	0	0	0	0
214	29.5	129	1.05	1.05	0.4	0	0	10000	1	10400	3	1	10460.2	-0.58	0	0	1	10400	3	1	0	0	5	5	0	0	0	0	0	0	0	0	0
215	29.5	129	1.05	1.05	0.4	0	0	10000	1	10400	3	1	10460.2	-0.58	0	0	1	10400	3	1	0	0	5	5	0	0	0	0	0	0	0	0	0
216	29.5	129	1.05	1.05	0.4	0	0	10000	1	10400	3	1	10460.2	-0.58	0	0	1	10400	3	1	0	0	5	5	0	0	0	0	0	0	0	0	0
217	29.5	129	1.05	1.05	0.4	0	0	10000	1	10400	3	1	10460.2	-0.58	0	0	1	10400	3	1	0	0	5	5	0	0	0	0	0	0	0	0	0
218	29.5	129	1.05	1.05	0.4	0	0	10000	1	10400	3	1	10460.2	-0.58	0	0	1	10400	3	1	0	0	5	5	0	0	0	0	0	0	0	0	0
219	29.5	129	1.05	1.05	0.4	0	0	10000	1	10400	3	1	10460.2	-0.58	0	0	1	10400	3	1	0	0	5	5	0	0	0	0	0	0	0	0	0
220	29.5	129	1.05	1.05	0.4	0	0	10000	1	10400	3	1	10460.2	-0.58	0	0	1	10400	3	1	0	0	5	5	0	0	0	0	0	0	0	0	0
221	29.5	129	1.05	1.05	0.4	0	0	10000	1	10400	3	1	10460.2	-0.58	0	0	1	10400	3	1	0	0	5	5	0	0	0	0	0	0	0	0	0
222	26.7	146	0.98	0.98	0.5	0	0	10000	1	9800	3	1	9751.5	0.5	0	0	1	9800	3	1	0	0	5	5	0	0	0	0	0	0	0	0	0
223	26.7	146	0.98	0.98	0.5	0	0	10000	1	9800	3	1	9751.5	0.5	0	0	1	9800	3	1	0	0	5	5	0	0	0	0	0	0	0	0	0
224	26.7	146	0.98	0.98	0.5	0	0	10000	1	9800	3	1	9751.5	0.5	0	0	1	9800	3	1	0	0	5	5	0	0	0	0	0	0	0	0	0
225	26.7	146	0.98	0.98	0.5	0	0	10000	1	9800	3	1	9751.5	0.5	0	0	1	9800	3	1	0	0	5	5	0	0	0	0	0	0	0	0	0
226	26.7	146	0.98	0.98	0.5	0	0	10000	1	9800	3	1	9751.5	0.5	0	0	1	9800	3	1	0	0	5	5	0	0	0	0	0	0	0	0	0
227	26.7	146	0.98	0.98	0.5	0	0	10000	1	9800	3	1	9751.5	0.5	0	0	1	9800	3	1	0	0	5	5	0	0	0	0	0	0	0	0	0
228	26.7	146	0.98	0.98	0.5	0	0	10000	1	9800	3	1	9751.5	0.5	0	0	1	9800	3	1	0	0	5	5	0	0	0	0	0	0	0	0	0
229	26.7	146	0.98	0.98	0.5	0	0	10000	1	9800	3	1	9751.5	0.5	0	0	1	9800	3	1	0	0	5	5	0	0	0	0	0	0	0	0	0
230	26.7	146	0.98	0.98	0.5	0	0	10000	1	9800	3	1	9751.5	0.5	0	0	1	9800	3	1	0	0	5	5	0	0	0	0	0	0	0	0	0
231	16	115	0.6	0.67	-10.4	1	0	10000	1	6000	3	1	6698.11	-10.42	1	0	1	6000	3	1	0	0	3	3	0	0	0	0	1	1	0	0	1
232	16	115	0.6	0.67	-10.4	1	0	10000	1	6000	3	1	6698.11	-10.42	1	0	1	6000	3	1	0	0	3	3	0	0	0	0	1	1	0	0	1
233	17	114	0.66	0.7	-5.8	0	0	10000	1	6000	3	1	7009.35	-14.4	1	0	1	6000	3	1	0	0	3	3	0	0	0	0	1	1	0	0	1
234	17	114	0.66	0.7	-5.8	0	0	10000	1	6000	3	1	7009.35	-14.4	1	0	1	6000	3	1	0	0	3	3	0	0	0	0	1	1	0	0	1
235	17	114	0.66	0.7	-5.8	0	0	10000	1	6000	3	1	7009.35	-14.4	1	0	1	6000	3	1	0	0	3	3	0	0	0	0	1	1	0	0	1
236	17.5	114	0.66	0.72	-7.9	0	0	10000	1	6000	3	1	7162.79	-16.23	1	0	1	6000	3	1	0	0	3	3	0	0	0	0	1	1	0	0	1
237	17.5	114	0.66	0.72	-7.9	0	0	10000	1	6000	3	1	7162.79	-16.23	1	0	1	6000	3	1	0	0	3	3	0	0	0	0	1	1	0	0	1
238	17.5	114	0.66	0.72	-7.9	0	0	10000	1	6000	3	1	7162.79	-16.23	1	0	1	6000	3	1	0	0	3	3	0	0	0	0	1	1	0	0	1
239	17.5	114	0.66	0.72	-7.9	0	0	10000	1	6000	3	1	7162.79	-16.23	1	0	1	6000	3	1	0	0	3	3	0	0	0	0	1	1	0	0	1
240	23.5	119	0.88	0.89	-1.1	0	0	10000	1	8800	3	1	8898.68	-1.11	0	0	1	8800	3	1	0	0	5	5	0	0	0	0	0	0	0	0	0
241	23.5	119	0.88	0.89	-1.1	0	0	10000	1	8800	3	1	8898.68	-1.11	0	0	1	8800	3	1	0	0	5	5	0	0	0	0	0	0	0	0	0
242	23.5	119	0.88	0.89	-1.1	0	0	10000	1	8800	3	1	8898.68	-1.11	0	0	1	8800	3	1	0	0	5	5	0	0	0	0	0	0	0	0	0
243	23.5	119	0.88	0.89	-1.1	0	0	10000	1	8800	3	1	8898.68	-1.11	0	0	1	8800	3	1	0	0	5	5	0	0	0	0	0	0	0	0	0
244	23.5	119	0.88	0.89	-1.1	0	0	10000	1	8800	3	1	8898.68	-1.11	0	0	1	8800	3	1	0	0	5	5	0	0	0	0	0	0	0	0	0
245	23.5	119	0.88	0.89	-1.1	0	0	10000	1	8800	3	1	8898.68	-1.11	0	0	1	8800	3	1	0	0	5	5	0	0	0	0	0	0	0	0	0
246	23.5	119	0.88	0.89	-1.1	0	0	10000	1	8800	3	1	8898.68	-1.11	0	0	1	8800	3	1	0	0	5	5	0	0	0	0	0	0	0	0	0
247	23.5	119	0.88	0.89	-1.1	0	0	10000	1	8800	3	1	8898.68	-1.11	0	0	1	8800	3	1	0	0	5	5	0	0	0	0	0	0	0	0	0
248	23.5	119	0.88	0.89	-1.1	0	0	10000	1	8800	3	1	8898.68	-1.11	0	0	1	8800	3	1	0	0	5	5	0	0	0	0	0	0	0	0	0
249	13.5	98	0.58	0.59	-1.6	0	0	10000	1	5700	3	1	5893.72	-3.29	0	0	1	5700	3	1	0	0	5	5	0	0	0	0	0	0	0	0	0
250	13.5	98	0.58	0.59	-1.6	0	0	10000	1	5700	3	1	5893.72	-3.29	0	0	1	5700	3	1	0	0	5	5	0	0	0	0	0	0	0	0	0
251	13.5	98	0.58	0.59	-1.6	0	0	10000	1	5700	3	1	5893.72	-3.29	0	0	1	5700	3	1	0	0	5	5	0	0	0	0	0	0	0	0	0
252	13.5	98	0.58	0.59	-1.6	0	0	10000	1	5700	3	1	5893.72	-3.29	0	0	1	5700	3	1	0	0	5	5	0	0	0	0	0	0	0	0	0
253	13.5	98	0.58	0.59	-1.6	0	0	10000	1	5700	3	1	5893.72	-3.29	0	0	1	5700	3	1	0	0	5	5	0	0	0	0	0	0	0	0	0
254	13.5	98	0.58	0.59	-1.6	0	0	10000	1	5700	3	1	5893.72	-3.29	0	0	1	5700	3	1	0	0	5	5	0	0	0	0	0	0	0	0	0
255	13.5	98	0.58	0.59	-1.6	0	0	10000	1	5700	3	1	5893.72	-3.29	0	0	1	5700	3	1	0	0	5	5	0	0	0	0	0	0	0	0	0
256	13.5	98	0.58	0.59	-1.6	0	0	10000	1	5700	3	1	5893.72	-3.29	0	0	1	5700	3	1	0	0	5	5	0	0	0	0	0	0	0	0	0
257	13.5	98	0.58	0.59	-1.6	0	0	10000	1	5700	3	1	5893.72	-3.29	0	0	1	5700	3	1	0	0	5	5	0	0	0	0	0	0	0	0	0
258	62	162	1.67	1.68	-0.5	0	0	10000	1	16800	3	1	16776.3	0.14	0	0	1	16800	3	1	0	0	5	5	0	0	0	0	0	0	0	0	0
259	62	162	1.67	1.68	-0.5	0	0	10000	1	16800	3	1	16776.3	0.14	0	0	1	16800	3	1	0	0	5	5	0	0	0	0	0	0	0	0	0
260	62	162	1.67	1.68	-0.5	0	0	10000	1	16800	3	1	16776.3	0.14	0	0	1	16800	3	1	0	0	5	5	0	0	0	0	0	0	0	0	0
261	62	162	1.67	1.68	-0.5	0	0	10000	1	16800	3	1	16776.3	0.14	0	0	1	16800	3	1	0	0	5	5	0	0	0	0	0	0	0	0	0
262	49	162	1.46	1.46	0	0	0	10000	1	16800	3	1	14604.3	15.03	0	1	1	16800	3	1	0	0	4	4	0	0	0	0	1	1	0	0	1
263	49	162	1.46	1.46	0	0	0	10000	1	16800	3	1	14604.3	15.03	0	1	1	16800	3	1	0	0	4	4	0	0	0	0	1	1	0	0	1
264	49	162	1.46	1.46	0	0	0	10000	1	16800	3	1	14604.3	15.03	0	1	1	16800	3	1	0	0	4	4	0	0	0	0	1	1	0	0	1
265	49	162	1.46	1.46	0	0	0	10000	1	16800	3	1	14604.3	15.03	0	1	1	16800	3	1	0	0	4	4	0	0	0	0	1	1	0	0	1
266	7.1	72	0.37	0.37	-1.1	0	0	10000	1	3800	3	1	3740	1.6	0	0	1	3800	3	1	0	0	5	5	0	0	0	0	0	0	0	0	0
267	7.1	72	0.37	0.37	-1.1	0	0	10000	1	3800	3	1	3740	1.6	0	0	1	3800	3	1	0	0	5	5	0	0	0	0	0	0	0	0	0
268	7.1	72	0.37	0.37	-1.1	0	0	10000	1	3800	3	1	3740	1.6	0	0	1	3800	3	1	0	0	5	5	0	0	0	0	0	0	0	0	0
269	6.7	60	0.35	0.36	-2.2	0	0	10000	1	3800	3	1	3580	6.15	0	0	1	3800	3	1	0	0	5	5	0	0	0	0	0	0	0	0	0
270	6.7	60	0.35	0.36	-2.2	0	0	10000	1	3800	3	1	3580	6.15	0	0	1	3800	3	1	0	0	5	5	0	0	0	0	0	0	0	0	0
271	6.7	60	0.35	0.36	-2.2	0	0	10000	1	3600	3	1	3580	0.56	0	0	1	3600	3	1	0	0	5	5	0	0	0	0	0	0	0	0	0
272	6.7	60	0.35	0.36	-2.2	0	0	10000	1	3600	3	1	3580	0.56	0	0	1	3600	3	1	0	0	5	5	0	0	0	0	0	0	0	0	0
273	6.7	60	0.35	0.36	-2.2	0	0	10000	1	3600	3	1	3580	0.56	0	0	1	3600	3	1	0	0	5	5	0	0	0	0	0	0	0	0	0
274	6.7	60	0.35	0.36	-2.2	0	0	10000	1	3600	3	1	3580	0.56	0	0	1	3600	3	1	0	0	5	5	0	0	0	0	0	0	0	0	0
275	16.5	111	0.63	0.69	-8.1	0	0	10000	1	6400	3	1	6854.46	-6.63	0	0	1	6400	3	1	0	0	5	5	0	0	0	0	0	0	0	0	0
276	3.7	53	0.23	0.24	-3.4	0	0	10000	1	2400	3	1	2380	0.84	0	0	1	2400	3	1	0	0	5	5	0	0	0	0	0	0	0	0	0
277	3.7	53	0.23	0.24	-3.4	0	0	10000	1	2400	3	1	2380	0.84	0	0	1	2400	3	1	0	0	5	5	0	0	0	0	0	0	0	0	0
278	3.7	53	0.23	0.24	-3.4	0	0	10000	1	2400	3	1	2380	0.84	0	0	1	2400	3	1	0	0	5	5	0	0	0	0	0	0	0	0	0
279	3.7	53	0.23	0.24	-3.4	0	0	10000	1	2400	3	1	2380	0.84	0	0	1	2400	3	1	0	0	5	5	0	0	0	0	0	0	0	0	0
280	3.7	53	0.23	0.24	-3.4	0	0	10000	1	2400	3	1	2380	0.84	0	0	1	2400	3	1	0	0	5	5	0	0	0	0	0	0	0	0	0
281	3.7	53	0.23	0.24	-3.4	0	0	10000	1	2400	3	1	2380	0.84	0	0	1	2400	3	1	0	0	5	5	0	0	0	0	0	0	0	0	0
282	3.7	53	0.23	0.24	-3.4	0	0	10000	1	2400	3	1	2380	0.84	0	0	1	2400	3	1	0	0	5	5	0	0	0	0	0	0	0	0	0
283	3.7	53	0.23	0.24	-3.4	0	0	10000	1	2400	3	1	2380	0.84	0	0	1	2400	3	1	0	0	5	5	0	0	0	0	0	0	0	0	0
284	3.7	53	0.23	0.24	-3.4	0	0	10000	1	2400	3	1	2380	0.84	0	0	1	2400	3	1	0	0	5	5	0	0	0	0	0	0	0	0	0
285	16.5	103	0.7	0.69	2.1	0	0	10000	1	7000	3	1	6854.46	2.12	0	0	1	7000	3	1	0	0	5	5	0	0	0	0	0	0	0	0	0
286	16.5	103	0.7	0.69	2.1	0	0	10000	1	7000	3	1	6854.46	2.12	0	0	1	7000	3	1	0	0	5	5	0	0	0	0	0	0	0	0	0
287	16.5	103	0.7	0.69	2.1	0	0	10000	1	7000	3	1	6854.46	2.12	0	0	1	7000	3	1	0	0	5	5	0	0	0	0	0	0	0	0	0
288	16.5	103	0.7	0.69	2.1	0	0	10000	1	7000	3	1	6854.46	2.12	0	0	1	7000	3	1	0	0	5	5	0	0	0	0	0	0	0	0	0
289	16.5	103	0.7	0.69	2.1	0	0	10000	1	7000	3	1	6854.46	2.12	0	0	1	7000	3	1	0	0	5	5	0	0	0	0	0	0	0	0	0
290	16.5	103	0.7	0.69	2.1	0	0	10000	1	7000	3	1	6854.46	2.12	0	0	1	7000	3	1	0	0	5	5	0	0	0	0	0	0	0	0	0
291	16.5	103	0.7	0.69	2.1	0	0	10000	1	7000	3	1	6854.46	2.12	0	0	1	7000	3	1	0	0	5	5	0	0	0	0	0	0	0	0	0
292	16.5	103	0.7	0.69	2.1	0	0	10000	1	7000	3	1	6854.46	2.12	0	0	1	7000	3	1	0	0	5	5	0	0	0	0	0	0	0	0	0
293	16.5	103	0.7	0.69	2.1	0	0	10000	1	7000	3	1	6854.46	2.12	0	0	1	7000	3	1	0	0	5	5	0	0	0	0	0	0	0	0	0
294	16.5	103	0.7	0.69	2.1	0	0	10000	1	7000	3	1	6854.46	2.12	0	0	1	7000	3	1	0	0	5	5	0	0	0	0	0	0	0	0	0
295	35	139	1.17	1.18	-0.5	0	0	10000	1	11800	3	1	11760	0.34	0	0	1	11800	3	1	0	0	5	5	0	0	0	0	0	0	0	0	0
296	35	139	1.17	1.18	-0.5	0	0	10000	1	11800	3	1	11760	0.34	0	0	1	11800	3	1	0	0	5	5	0	0	0	0	0	0	0	0	0
297	35	139	1.17	1.18	-0.5	0	0	10000	1	11800	3	1	11760	0.34	0	0	1	11800	3	1	0	0	5	5	0	0	0	0	0	0	0	0	0
298	35	139	1.17	1.18	-0.5	0	0	10000	1	11800	3	1	11760	0.34	0	0	1	11800	3	1	0	0	5	5	0	0	0	0	0	0	0	0	0
299	35	139	1.17	1.18	-0.5	0	0	10000	1	11800	3	1	11760	0.34	0	0	1	11800	3	1	0	0	5	5	0	0	0	0	0	0	0	0	0
300	42.9	139	1.18	1.34	-12.2	1	0	10000	1	11800	3	1	13438.7	-12.19	1	0	1	11800	3	1	0	0	5	5	0	0	0	0	1	1	0	0	1
301	42.9	139	1.18	1.34	-12.2	1	0	10000	1	11800	3	1	13438.7	-12.19	1	0	1	11800	3	1	0	0	5	5	0	0	0	0	1	1	0	0	1
302	23.1	115	0.87	0.88	-1	0	0	10000	1	8700	3	1	8788.68	-1.01	0	0	1	8700	3	1	0	0	5	5	0	0	0	0	0	0	0	0	0
303	23.1	115	0.87	0.88	-1	0	0	10000	1	8700	3	1	8788.68	-1.01	0	0	1	8700	3	1	0	0	5	5	0	0	0	0	0	0	0	0	0
304	23.1	115	0.87	0.88	-1	0	0	10000	1	8700	3	1	8788.68	-1.01	0	0	1	8700	3	1	0	0	5	5	0	0	0	0	0	0	0	0	0
305	23.1	135	0.87	0.88	-1	0	0	10000	1	8700	3	1	8788.68	-1.01	0	0	1	8700	3	1	0	0	5	5	0	0	0	0	0	0	0	0	0
306	23.1	135	0.87	0.88	-1	0	0	10000	1	8700	3	1	8788.68	-1.01	0	0	1	8700	3	1	0	0	5	5	0	0	0	0	0	0	0	0	0
307	20	120	0.79	0.79	-0.1	0	0	10000	1	7900	3	1	7909.09	-0.11	0	0	1	7900	3	1	0	0	5	5	0	0	0	0	0	0	0	0	0
308	30	135	1.05	1.06	-0.8	0	0	10000	1	10000	3	1	10583.3	-5.51	0	0	1	10000	3	1	0	0	5	5	0	0	0	0	0	0	0	0	0
309	31	135	1.08	1.08	-0.2	0	0	10000	1	10000	3	1	10826.5	-7.63	0	0	1	10000	3	1	0	0	5	5	0	0	0	0	0	0	0	0	0
310	31	135	1.08	1.08	-0.2	0	0	10000	1	10000	3	1	10826.5	-7.63	0	0	1	10000	3	1	0	0	5	5	0	0	0	0	0	0	0	0	0
311	31	135	1.08	1.08	-0.2	0	0	10000	1	10000	3	1	10826.5	-7.63	0	0	1	10000	3	1	0	0	5	5	0	0	0	0	0	0	0	0	0
312	31	135	1.08	1.08	-0.2	0	0	10000	1	10000	3	1	10826.5	-7.63	0	0	1	10000	3	1	0	0	5	5	0	0	0	0	0	0	0	0	0
313	31	135	1.08	1.08	-0.2	0	0	10000	1	10000	3	1	10826.5	-7.63	0	0	1	10000	3	1	0	0	5	5	0	0	0	0	0	0	0	0	0
314	31	135	1.08	1.08	-0.2	0	0	10000	1	10000	3	1	10826.5	-7.63	0	0	1	10000	3	1	0	0	5	5	0	0	0	0	0	0	0	0	0
315	31	135	1.08	1.08	-0.2	0	0	10000	1	10000	3	1	10826.5	-7.63	0	0	1	10000	3	1	0	0	5	5	0	0	0	0	0	0	0	0	0
316	31	135	1.08	1.08	-0.2	0	0	10000	1	10000	3	1	10826.5	-7.63	0	0	1	10000	3	1	0	0	5	5	0	0	0	0	0	0	0	0	0
317	3.9	53	0.25	0.25	1.6	0	0	10000	1	2400	3	1	2460	-2.44	0	0	1	2400	3	1	0	0	5	5	0	0	0	0	0	0	0	0	0
318	3.9	53	0.25	0.25	1.6	0	0	10000	1	2400	3	1	2460	-2.44	0	0	1	2400	3	1	0	0	5	5	0	0	0	0	0	0	0	0	0
319	3.9	53	0.25	0.25	1.6	0	0	10000	1	2400	3	1	2460	-2.44	0	0	1	2400	3	1	0	0	5	5	0	0	0	0	0	0	0	0	0
320	3.9	53	0.25	0.25	1.6	0	0	10000	1	2400	3	1	2460	-2.44	0	0	1	2400	3	1	0	0	5	5	0	0	0	0	0	0	0	0	0
321	3.9	53	0.25	0.25	1.6	0	0	10000	1	2400	3	1	2460	-2.44	0	0	1	2400	3	1	0	0	5	5	0	0	0	0	0	0	0	0	0
322	3.9	53	0.25	0.25	1.6	0	0	10000	1	2400	3	1	2460	-2.44	0	0	1	2400	3	1	0	0	5	5	0	0	0	0	0	0	0	0	0
323	3.9	53	0.25	0.25	1.6	0	0	10000	1	2400	3	1	2460	-2.44	0	0	1	2400	3	1	0	0	5	5	0	0	0	0	0	0	0	0	0
324	3.9	53	0.25	0.25	1.6	0	0	10000	1	2400	3	1	2460	-2.44	0	0	1	2400	3	1	0	0	5	5	0	0	0	0	0	0	0	0	0
325	3.9	53	0.25	0.25	1.6	0	0	10000	1	2400	3	1	2460	-2.44	0	0	1	2400	3	1	0	0	5	5	0	0	0	0	0	0	0	0	0
326	22	120	0.84	0.85	-1	0	0	10000	1	8400	3	1	8482.14	-0.97	0	0	1	8400	3	1	0	0	5	5	0	0	0	0	0	0	0	0	0
327	22	120	0.84	0.85	-1	0	0	10000	1	8400	3	1	8482.14	-0.97	0	0	1	8400	3	1	0	0	5	5	0	0	0	0	0	0	0	0	0
328	22	120	0.84	0.85	-1	0	0	10000	1	8400	3	1	8482.14	-0.97	0	0	1	8400	3	1	0	0	5	5	0	0	0	0	0	0	0	0	0
329	22	120	0.84	0.85	-1	0	0	10000	1	8400	3	1	8482.14	-0.97	0	0	1	8400	3	1	0	0	5	5	0	0	0	0	0	0	0	0	0
330	22	120	0.84	0.85	-1	0	0	10000	1	8400	3	1	8482.14	-0.97	0	0	1	8400	3	1	0	0	5	5	0	0	0	0	0	0	0	0	0
331	22	120	0.84	0.85	-1	0	0	10000	1	8400	3	1	8482.14	-0.97	0	0	1	8400	3	1	0	0	5	5	0	0	0	0	0	0	0	0	0
332	22	120	0.84	0.85	-1	0	0	10000	1	8400	3	1	8482.14	-0.97	0	0	1	8400	3	1	0	0	5	5	0	0	0	0	0	0	0	0	0
333	11	85	0.52	0.5	3	0	0	10000	1	5000	3	1	5049.5	-0.98	0	0	1	5000	3	1	0	0	5	5	0	0	0	0	0	0	0	0	0
334	11	85	0.52	0.5	3	0	0	10000	1	5000	3	1	5049.5	-0.98	0	0	1	5000	3	1	0	0	5	5	0	0	0	0	0	0	0	0	0
335	62.1	137	1.68	1.68	0.1	0	0	10000	1	17000	3	1	16791.6	1.24	0	0	1	17000	3	1	0	0	5	5	0	0	0	0	0	0	0	0	0
336	50	160	1.48	1.48	0.1	0	0	10000	1	14800	3	1	14785.7	0.1	0	0	1	14800	3	1	0	0	5	5	0	0	0	0	0	0	0	0	0
337	50	160	1.48	1.48	0.1	0	0	10000	1	14800	3	1	14785.7	0.1	0	0	1	14800	3	1	0	0	5	5	0	0	0	0	0	0	0	0	0
338	11.5	84	0.52	0.52	-0.4	0	0	10000	1	5200	3	1	5221.67	-0.42	0	0	1	5200	3	1	0	0	5	5	0	0	0	0	0	0	0	0	0
339	11.5	84	0.52	0.52	-0.4	0	0	10000	1	5200	3	1	5221.67	-0.42	0	0	1	5200	3	1	0	0	5	5	0	0	0	0	0	0	0	0	0
340	11.5	84	0.52	0.52	-0.4	0	0	10000	1	5200	3	1	5221.67	-0.42	0	0	1	5200	3	1	0	0	5	5	0	0	0	0	0	0	0	0	0
341	11.5	84	0.52	0.52	-0.4	0	0	10000	1	5200	3	1	5221.67	-0.42	0	0	1	5200	3	1	0	0	5	5	0	0	0	0	0	0	0	0	0
342	11.5	84	0.52	0.52	-0.4	0	0	10000	1	5200	3	1	5221.67	-0.42	0	0	1	5200	3	1	0	0	5	5	0	0	0	0	0	0	0	0	0
343	11.5	84	0.52	0.52	-0.4	0	0	10000	1	5200	3	1	5221.67	-0.42	0	0	1	5200	3	1	0	0	5	5	0	0	0	0	0	0	0	0	0
344	11.5	84	0.52	0.52	-0.4	0	0	10000	1	5200	3	1	5221.67	-0.42	0	0	1	5200	3	1	0	0	5	5	0	0	0	0	0	0	0	0	0
345	11.5	84	0.52	0.52	-0.4	0	0	10000	1	5200	3	1	5221.67	-0.42	0	0	1	5200	3	1	0	0	5	5	0	0	0	0	0	0	0	0	0
346	11.5	84	0.52	0.52	-0.4	0	0	10000	1	5200	3	1	5221.67	-0.42	0	0	1	5200	3	1	0	0	5	5	0	0	0	0	0	0	0	0	0
347	41	138	1.3	1.31	-0.4	0	0	10000	1	13000	3	1	13053.4	-0.41	0	0	1	13000	3	1	0	0	5	5	0	0	0	0	0	0	0	0	0
348	41	138	1.3	1.31	-0.4	0	0	10000	1	13000	3	1	13053.4	-0.41	0	0	1	13000	3	1	0	0	5	5	0	0	0	0	0	0	0	0	0
349	41	138	1.3	1.31	-0.4	0	0	10000	1	13000	3	1	13053.4	-0.41	0	0	1	13000	3	1	0	0	5	5	0	0	0	0	0	0	0	0	0
350	41	138	1.3	1.31	-0.4	0	0	10000	1	13000	3	1	13053.4	-0.41	0	0	1	13000	3	1	0	0	5	5	0	0	0	0	0	0	0	0	0
351	41	138	1.3	1.31	-0.4	0	0	10000	1	13000	3	1	13053.4	-0.41	0	0	1	13000	3	1	0	0	5	5	0	0	0	0	0	0	0	0	0
352	41	138	1.3	1.31	-0.4	0	0	10000	1	13000	3	1	13053.4	-0.41	0	0	1	13000	3	1	0	0	5	5	0	0	0	0	0	0	0	0	0
353	41	138	1.3	1.31	-0.4	0	0	10000	1	13000	3	1	13053.4	-0.41	0	0	1	13000	3	1	0	0	5	5	0	0	0	0	0	0	0	0	0
354	41	138	1.3	1.31	-0.4	0	0	10000	1	13000	3	1	13053.4	-0.41	0	0	1	13000	3	1	0	0	5	5	0	0	0	0	0	0	0	0	0
355	41	138	1.3	1.31	-0.4	0	0	10000	1	13000	3	1	13053.4	-0.41	0	0	1	13000	3	1	0	0	5	5	0	0	0	0	0	0	0	0	0
356	13.6	96	0.59	0.59	-0.4	0	0	10000	1	5900	3	1	5926.64	-0.45	0	0	1	5900	3	1	0	0	5	5	0	0	0	0	0	0	0	0	0
357	13.6	96	0.59	0.59	-0.4	0	0	10000	1	5900	3	1	5926.64	-0.45	0	0	1	5900	3	1	0	0	5	5	0	0	0	0	0	0	0	0	0
358	13.6	96	0.59	0.59	-0.4	0	0	10000	1	5900	3	1	5926.64	-0.45	0	0	1	5900	3	1	0	0	5	5	0	0	0	0	0	0	0	0	0
359	13.6	96	0.59	0.59	-0.4	0	0	10000	1	5900	3	1	5926.64	-0.45	0	0	1	5900	3	1	0	0	5	5	0	0	0	0	0	0	0	0	0
360	13.6	96	0.59	0.59	-0.4	0	0	10000	1	5900	3	1	5926.64	-0.45	0	0	1	5900	3	1	0	0	5	5	0	0	0	0	0	0	0	0	0
361	13.6	96	0.59	0.59	-0.4	0	0	10000	1	5900	3	1	5926.64	-0.45	0	0	1	5900	3	1	0	0	5	5	0	0	0	0	0	0	0	0	0
362	13.6	96	0.59	0.59	-0.4	0	0	10000	1	5900	3	1	5926.64	-0.45	0	0	1	5900	3	1	0	0	5	5	0	0	0	0	0	0	0	0	0
363	13.6	96	0.59	0.59	-0.4	0	0	10000	1	5900	3	1	5926.64	-0.45	0	0	1	5900	3	1	0	0	5	5	0	0	0	0	0	0	0	0	0
364	13.6	96	0.59	0.59	-0.4	0	0	10000	1	5900	3	1	5926.64	-0.45	0	0	1	5900	3	1	0	0	5	5	0	0	0	0	0	0	0	0	0
365	12.9	87	0.56	0.57	-1.4	0	0	10000	1	5600	3	1	5681.51	-1.43	0	0	1	5600	3	1	0	0	5	5	0	0	0	0	0	0	0	0	0
366	12.9	87	0.56	0.57	-1.4	0	0	10000	1	5600	3	1	5681.51	-1.43	0	0	1	5600	3	1	0	0	5	5	0	0	0	0	0	0	0	0	0
367	12.9	87	0.56	0.57	-1.4	0	0	10000	1	5600	3	1	5681.51	-1.43	0	0	1	5600	3	1	0	0	5	5	0	0	0	0	0	0	0	0	0
368	12.9	87	0.56	0.57	-1.4	0	0	10000	1	5600	3	1	5681.51	-1.43	0	0	1	5600	3	1	0	0	5	5	0	0	0	0	0	0	0	0	0
369	12.9	87	0.56	0.57	-1.4	0	0	10000	1	5600	3	1	5681.51	-1.43	0	0	1	5600	3	1	0	0	5	5	0	0	0	0	0	0	0	0	0
370	12.9	87	0.56	0.57	-1.4	0	0	10000	1	5600	3	1	5681.51	-1.43	0	0	1	5600	3	1	0	0	5	5	0	0	0	0	0	0	0	0	0
371	12.9	87	0.56	0.57	-1.4	0	0	10000	1	5600	3	1	5681.51	-1.43	0	0	1	5600	3	1	0	0	5	5	0	0	0	0	0	0	0	0	0
372	12.9	87	0.56	0.57	-1.4	0	0	10000	1	5600	3	1	5681.51	-1.43	0	0	1	5600	3	1	0	0	5	5	0	0	0	0	0	0	0	0	0
373	12.9	87	0.56	0.57	-1.4	0	0	10000	1	5600	3	1	5681.51	-1.43	0	0	1	5600	3	1	0	0	5	5	0	0	0	0	0	0	0	0	0
374	19.1	114	0.76	0.76	-0.6	0	0	10000	1	7600	3	1	7644.36	-0.58	0	0	1	7600	3	1	0	0	5	5	0	0	0	0	0	0	0	0	0
375	19.1	114	0.76	0.76	-0.6	0	0	10000	1	7600	3	1	7644.36	-0.58	0	0	1	7600	3	1	0	0	5	5	0	0	0	0	0	0	0	0	0
376	19.1	114	0.76	0.76	-0.6	0	0	10000	1	7600	3	1	7644.36	-0.58	0	0	1	7600	3	1	0	0	5	5	0	0	0	0	0	0	0	0	0
377	19.1	114	0.76	0.76	-0.6	0	0	10000	1	7600	3	1	7644.36	-0.58	0	0	1	7600	3	1	0	0	5	5	0	0	0	0	0	0	0	0	0
378	19.1	114	0.76	0.76	-0.6	0	0	10000	1	7600	3	1	7644.36	-0.58	0	0	1	7600	3	1	0	0	5	5	0	0	0	0	0	0	0	0	0
379	16	98	0.66	0.67	-1.5	0	0	10000	1	7000	3	1	6698.11	4.51	0	0	1	7000	3	1	0	0	5	5	0	0	0	0	0	0	0	0	0
380	16	98	0.66	0.67	-1.5	0	0	10000	1	7000	3	1	6698.11	4.51	0	0	1	7000	3	1	0	0	5	5	0	0	0	0	0	0	0	0	0
381	16	98	0.66	0.67	-1.5	0	0	10000	1	6700	3	1	6698.11	0.03	0	0	1	6700	3	1	0	0	5	5	0	0	0	0	0	0	0	0	0
382	16	98	0.66	0.67	-1.5	0	0	10000	1	6700	3	1	6698.11	0.03	0	0	1	6700	3	1	0	0	5	5	0	0	0	0	0	0	0	0	0
383	16	98	0.66	0.67	-1.5	0	0	10000	1	6700	3	1	6698.11	0.03	0	0	1	6700	3	1	0	0	5	5	0	0	0	0	0	0	0	0	0
384	6.9	63	0.37	0.37	1.1	0	0	10000	1	3700	3	1	3660	1.09	0	0	1	3700	3	1	0	0	5	5	0	0	0	0	0	0	0	0	0
385	6.9	63	0.37	0.37	1.1	0	0	10000	1	3700	3	1	3660	1.09	0	0	1	3700	3	1	0	0	5	5	0	0	0	0	0	0	0	0	0
386	6.9	63	0.37	0.37	1.1	0	0	10000	1	3700	3	1	3660	1.09	0	0	1	3700	3	1	0	0	5	5	0	0	0	0	0	0	0	0	0
387	6.9	63	0.37	0.37	1.1	0	0	10000	1	3700	3	1	3660	1.09	0	0	1	3700	3	1	0	0	5	5	0	0	0	0	0	0	0	0	0
388	6.9	63	0.37	0.37	1.1	0	0	10000	1	3700	3	1	3660	1.09	0	0	1	3700	3	1	0	0	5	5	0	0	0	0	0	0	0	0	0
389	6.9	63	0.37	0.37	1.1	0	0	10000	1	3700	3	1	3660	1.09	0	0	1	3700	3	1	0	0	5	5	0	0	0	0	0	0	0	0	0
390	6.4	68	0.34	0.35	-1.7	0	0	10000	1	3400	3	1	3460	-1.73	0	0	1	3400	3	1	0	0	5	5	0	0	0	0	0	0	0	0	0
391	6.4	68	0.34	0.35	-1.7	0	0	10000	1	3400	3	1	3460	-1.73	0	0	1	3400	3	1	0	0	5	5	0	0	0	0	0	0	0	0	0
392	6.4	68	0.34	0.35	-1.7	0	0	10000	1	3400	3	1	3460	-1.73	0	0	1	3400	3	1	0	0	5	5	0	0	0	0	0	0	0	0	0
393	13.5	93	0.59	0.59	0.1	0	0	10000	1	3700	3	1	5893.72	-37.22	1	0	1	3700	3	1	0	0	3	3	0	0	0	0	1	1	0	0	1
394	13.5	93	0.59	0.59	0.1	0	0	10000	1	3700	3	1	5893.72	-37.22	1	0	1	3700	3	1	0	0	3	3	0	0	0	0	1	1	0	0	1
395	14.9	93	0.63	0.63	0	0	0	10000	1	3700	3	1	6348.9	-41.72	1	0	1	3700	3	1	0	0	3	3	0	0	0	0	1	1	0	0	1
396	14.9	93	0.63	0.63	0	0	0	10000	1	3700	3	1	6348.9	-41.72	1	0	1	3700	3	1	0	0	3	3	0	0	0	0	1	1	0	0	1
397	14.9	93	0.63	0.63	0	0	0	10000	1	3700	3	1	6348.9	-41.72	1	0	1	3700	3	1	0	0	3	3	0	0	0	0	1	1	0	0	1
398	15.3	93	0.65	0.65	0	0	0	10000	1	3700	3	1	6476.73	-42.87	1	0	1	3700	3	1	0	0	3	3	0	0	0	0	1	1	0	0	1
399	15.3	93	0.65	0.65	0	0	0	10000	1	3700	3	1	6476.73	-42.87	1	0	1	3700	3	1	0	0	3	3	0	0	0	0	1	1	0	0	1
400	15.3	93	0.65	0.65	0	0	0	10000	1	3700	3	1	6476.73	-42.87	1	0	1	3700	3	1	0	0	3	3	0	0	0	0	1	1	0	0	1
401	15.3	93	0.65	0.65	0	0	0	10000	1	3700	3	1	6476.73	-42.87	1	0	1	3700	3	1	0	0	3	3	0	0	0	0	1	1	0	0	1
402	14	102	0.6	0.61	-1	0	0	10000	1	6000	3	1	6057.69	-0.95	0	0	1	6000	1	1	0	0	5	5	0	0	0	0	0	0	0	0	0
403	14	102	0.6	0.61	-1	0	0	10000	1	6000	3	1	6057.69	-0.95	0	0	1	6000	1	1	0	0	5	5	0	0	0	0	0	0	0	0	0
404	14	102	0.6	0.61	-1	0	0	10000	1	6000	3	1	6057.69	-0.95	0	0	1	6000	1	1	0	0	5	5	0	0	0	0	0	0	0	0	0
405	14	102	0.6	0.61	-1	0	0	10000	1	6000	3	1	6057.69	-0.95	0	0	1	6000	1	1	0	0	5	5	0	0	0	0	0	0	0	0	0
406	14.7	102	0.66	0.63	5	0	0	10000	1	6000	3	1	6284.62	-4.53	0	0	1	6000	1	1	0	0	5	5	0	0	0	0	0	0	0	0	0
407	36	140	1.19	1.2	-0.7	0	0	10000	1	11900	3	1	11984.1	-0.7	0	0	1	11900	3	1	0	0	5	5	0	0	0	0	0	0	0	0	0
408	36	140	1.19	1.2	-0.7	0	0	10000	1	11900	3	1	11984.1	-0.7	0	0	1	11900	3	1	0	0	5	5	0	0	0	0	0	0	0	0	0
409	36	140	1.19	1.2	-0.7	0	0	10000	1	11900	3	1	11984.1	-0.7	0	0	1	11900	3	1	0	0	5	5	0	0	0	0	0	0	0	0	0
410	36	140	1.19	1.2	-0.7	0	0	10000	1	11900	3	1	11984.1	-0.7	0	0	1	11900	3	1	0	0	5	5	0	0	0	0	0	0	0	0	0
411	36	140	1.19	1.2	-0.7	0	0	10000	1	11900	3	1	11984.1	-0.7	0	0	1	11900	3	1	0	0	5	5	0	0	0	0	0	0	0	0	0
412	36	140	1.19	1.2	-0.7	0	0	10000	1	11900	3	1	11984.1	-0.7	0	0	1	11900	3	1	0	0	5	5	0	0	0	0	0	0	0	0	0
413	36	140	1.19	1.2	-0.7	0	0	10000	1	11900	3	1	11984.1	-0.7	0	0	1	11900	3	1	0	0	5	5	0	0	0	0	0	0	0	0	0
414	36	140	1.19	1.2	-0.7	0	0	10000	1	11900	3	1	11984.1	-0.7	0	0	1	11900	3	1	0	0	5	5	0	0	0	0	0	0	0	0	0
415	36	140	1.19	1.2	-0.7	0	0	10000	1	11900	3	1	11984.1	-0.7	0	0	1	11900	3	1	0	0	5	5	0	0	0	0	0	0	0	0	0
416	14.1	101	0.61	0.61	0.2	0	0	10000	1	5000	3	1	6090.3	-17.9	1	0	1	5000	3	1	0	0	3	3	0	0	0	0	1	1	0	0	1
417	14.1	101	0.61	0.61	0.2	0	0	10000	1	6000	3	1	6090.3	-1.48	0	0	1	6000	3	1	0	0	5	5	0	0	0	0	0	0	0	0	0
418	14.1	101	0.61	0.61	0.2	0	0	10000	1	6000	3	1	6090.3	-1.48	0	0	1	6000	3	1	0	0	5	5	0	0	0	0	0	0	0	0	0
419	14.1	101	0.61	0.61	0.2	0	0	10000	1	6000	3	1	6090.3	-1.48	0	0	1	6000	3	1	0	0	5	5	0	0	0	0	0	0	0	0	0
420	29	137	1.03	1.03	-0.3	0	0	10000	1	10000	3	1	10336.1	-3.25	0	0	1	10000	3	1	0	0	5	5	0	0	0	0	0	0	0	0	0
421	29	137	1.03	1.03	-0.3	0	0	10000	1	10000	3	1	10336.1	-3.25	0	0	1	10000	3	1	0	0	5	5	0	0	0	0	0	0	0	0	0
422	29	137	1.03	1.03	-0.3	0	0	10000	1	10000	3	1	10336.1	-3.25	0	0	1	10000	3	1	0	0	5	5	0	0	0	0	0	0	0	0	0
423	27.5	140	0.99	1	-0.6	0	0	10000	1	10000	3	1	9957.45	0.43	0	0	1	10000	3	1	0	0	5	5	0	0	0	0	0	0	0	0	0
424	27.5	140	1	1	0.4	0	0	10000	1	10000	3	1	9957.45	0.43	0	0	1	10000	3	1	0	0	5	5	0	0	0	0	0	0	0	0	0
425	27.5	140	1	1	0.4	0	0	10000	1	10000	3	1	9957.45	0.43	0	0	1	10000	3	1	0	0	5	5	0	0	0	0	0	0	0	0	0
426	36.5	138	1.2	1.21	-0.8	0	0	10000	1	12000	3	1	12094.9	-0.78	0	0	1	12000	3	1	0	0	5	5	0	0	0	0	0	0	0	0	0
427	39.8	144	1.28	1.28	0	0	0	10000	1	12800	3	1	12804.3	-0.03	0	0	1	12800	3	1	0	0	5	5	0	0	0	0	0	0	0	0	0
428	39.8	144	1.28	1.28	0	0	0	10000	1	12800	3	1	12804.3	-0.03	0	0	1	12800	3	1	0	0	5	5	0	0	0	0	0	0	0	0	0
429	39.8	144	1.28	1.28	0	0	0	10000	1	12800	3	1	12804.3	-0.03	0	0	1	12800	3	1	0	0	5	5	0	0	0	0	0	0	0	0	0
430	39.8	144	1.28	1.28	0	0	0	10000	1	12800	3	1	12804.3	-0.03	0	0	1	12800	3	1	0	0	5	5	0	0	0	0	0	0	0	0	0
431	39.8	144	1.28	1.28	0	0	0	10000	1	12800	3	1	12804.3	-0.03	0	0	1	12800	3	1	0	0	5	5	0	0	0	0	0	0	0	0	0
432	39.8	144	1.28	1.28	0	0	0	10000	1	12800	3	1	12804.3	-0.03	0	0	1	12800	3	1	0	0	5	5	0	0	0	0	0	0	0	0	0
433	39.8	144	1.28	1.28	0	0	0	10000	1	12800	3	1	12804.3	-0.03	0	0	1	12800	3	1	0	0	5	5	0	0	0	0	0	0	0	0	0
434	39.8	144	1.28	1.28	0	0	0	10000	1	12800	3	1	12804.3	-0.03	0	0	1	12800	3	1	0	0	5	5	0	0	0	0	0	0	0	0	0
435	39.8	144	1.28	1.28	0	0	0	10000	1	12800	3	1	12804.3	-0.03	0	0	1	12800	3	1	0	0	5	5	0	0	0	0	0	0	0	0	0
436	27	134	1	0.98	1.7	0	0	10000	1	9800	3	1	9829.06	-0.3	0	0	1	9800	3	1	0	0	5	5	0	0	0	0	0	0	0	0	0
437	27	134	1	0.98	1.7	0	0	10000	1	9800	3	1	9829.06	-0.3	0	0	1	9800	3	1	0	0	5	5	0	0	0	0	0	0	0	0	0
438	20.6	120	0.8	0.81	-1	0	0	10000	1	8000	3	1	8083.18	-1.03	0	0	1	8000	3	1	0	0	5	5	0	0	0	0	0	0	0	0	0
439	20.6	120	0.8	0.81	-1	0	0	10000	1	8000	3	1	8083.18	-1.03	0	0	1	8000	3	1	0	0	5	5	0	0	0	0	0	0	0	0	0
440	35.5	133	1.18	1.19	-0.6	0	0	10000	1	10000	3	1	11872.5	-15.77	1	0	1	10000	3	1	0	0	3	3	0	0	0	0	1	1	0	0	1
441	35.5	133	1.18	1.19	-0.6	0	0	10000	1	10000	3	1	11872.5	-15.77	1	0	1	10000	3	1	0	0	3	3	0	0	0	0	1	1	0	0	1
442	35.5	133	1.18	1.19	-0.6	0	0	10000	1	10000	3	1	11872.5	-15.77	1	0	1	10000	3	1	0	0	3	3	0	0	0	0	1	1	0	0	1
443	35.5	133	1.18	1.19	-0.6	0	0	10000	1	10000	3	1	11872.5	-15.77	1	0	1	10000	3	1	0	0	3	3	0	0	0	0	1	1	0	0	1
444	35.5	133	1.18	1.19	-0.6	0	0	10000	1	10000	3	1	11872.5	-15.77	1	0	1	10000	3	1	0	0	3	3	0	0	0	0	1	1	0	0	1
445	35.5	133	1.18	1.19	-0.6	0	0	10000	1	10000	3	1	11872.5	-15.77	1	0	1	10000	3	1	0	0	3	3	0	0	0	0	1	1	0	0	1
446	35.5	133	1.18	1.19	-0.6	0	0	10000	1	10000	3	1	11872.5	-15.77	1	0	1	10000	3	1	0	0	3	3	0	0	0	0	1	1	0	0	1
447	35.5	133	1.18	1.19	-0.6	0	0	10000	1	10000	3	1	11872.5	-15.77	1	0	1	10000	3	1	0	0	3	3	0	0	0	0	1	1	0	0	1
448	35.5	133	1.18	1.19	-0.6	0	0	10000	1	10000	3	1	11872.5	-15.77	1	0	1	10000	3	1	0	0	3	3	0	0	0	0	1	1	0	0	1
449	11.5	81	0.52	0.52	-0.4	0	0	10000	1	5200	3	1	5221.67	-0.42	0	0	1	5200	3	1	0	0	5	5	0	0	0	0	0	0	0	0	0
450	16.5	110	0.68	0.69	-0.8	0	0	10000	1	6800	3	1	6854.46	-0.79	0	0	1	6800	3	1	0	0	5	5	0	0	0	0	0	0	0	0	0
451	16.5	110	0.68	0.69	-0.8	0	0	10000	1	6800	3	1	6854.46	-0.79	0	0	1	6800	3	1	0	0	5	5	0	0	0	0	0	0	0	0	0
452	16.5	110	0.68	0.69	-0.8	0	0	10000	1	6800	3	1	6854.46	-0.79	0	0	1	6800	3	1	0	0	5	5	0	0	0	0	0	0	0	0	0
453	16.5	110	0.68	0.69	-0.8	0	0	10000	1	6800	3	1	6854.46	-0.79	0	0	1	6800	3	1	0	0	5	5	0	0	0	0	0	0	0	0	0
454	16.5	110	0.68	0.69	-0.8	0	0	10000	1	6800	3	1	6854.46	-0.79	0	0	1	6800	3	1	0	0	5	5	0	0	0	0	0	0	0	0	0
455	16.5	110	0.68	0.69	-0.8	0	0	10000	1	6800	3	1	6854.46	-0.79	0	0	1	6800	3	1	0	0	5	5	0	0	0	0	0	0	0	0	0
456	16.5	110	0.68	0.69	-0.8	0	0	10000	1	6800	3	1	6854.46	-0.79	0	0	1	6800	3	1	0	0	5	5	0	0	0	0	0	0	0	0	0
457	16.5	110	0.68	0.69	-0.8	0	0	10000	1	6800	3	1	6854.46	-0.79	0	0	1	6800	3	1	0	0	5	5	0	0	0	0	0	0	0	0	0
458	16.5	110	0.68	0.69	-0.8	0	0	10000	1	6800	3	1	6854.46	-0.79	0	0	1	6800	3	1	0	0	5	5	0	0	0	0	0	0	0	0	0
459	49.1	148	1.46	1.46	-0.2	0	0	10000	1	14600	3	1	14622.6	-0.15	0	0	1	14600	3	1	0	0	5	5	0	0	0	0	0	0	0	0	0
460	19.5	114	0.79	0.78	1.8	0	0	10000	1	7800	3	1	7762.56	0.48	0	0	1	7800	3	1	0	0	5	5	0	0	0	0	0	0	0	0	0
461	19.5	114	0.79	0.78	1.8	0	0	10000	1	7800	3	1	7762.56	0.48	0	0	1	7800	3	1	0	0	5	5	0	0	0	0	0	0	0	0	0
462	19.5	114	0.79	0.78	1.8	0	0	10000	1	7800	3	1	7762.56	0.48	0	0	1	7800	3	1	0	0	5	5	0	0	0	0	0	0	0	0	0
463	19.5	114	0.79	0.78	1.8	0	0	10000	1	7800	3	1	7762.56	0.48	0	0	1	7800	3	1	0	0	5	5	0	0	0	0	0	0	0	0	0
464	19.5	114	0.79	0.78	1.8	0	0	10000	1	7800	3	1	7762.56	0.48	0	0	1	7800	3	1	0	0	5	5	0	0	0	0	0	0	0	0	0
465	19.5	114	0.79	0.78	1.8	0	0	10000	1	7800	3	1	7762.56	0.48	0	0	1	7800	3	1	0	0	5	5	0	0	0	0	0	0	0	0	0
466	19.5	114	0.79	0.78	1.8	0	0	10000	1	7800	3	1	7762.56	0.48	0	0	1	7800	3	1	0	0	5	5	0	0	0	0	0	0	0	0	0
467	19.5	114	0.79	0.78	1.8	0	0	10000	1	7800	3	1	7762.56	0.48	0	0	1	7800	3	1	0	0	5	5	0	0	0	0	0	0	0	0	0
468	19.5	114	0.79	0.78	1.8	0	0	10000	1	7800	3	1	7762.56	0.48	0	0	1	7800	3	1	0	0	5	5	0	0	0	0	0	0	0	0	0
469	12	98	0.53	0.54	-1.7	0	0	10000	1	5400	3	1	5392.16	0.15	0	0	1	5400	3	1	0	0	5	5	0	0	0	0	0	0	0	0	0
470	12	98	0.53	0.54	-1.7	0	0	10000	1	5400	3	1	5392.16	0.15	0	0	1	5400	3	1	0	0	5	5	0	0	0	0	0	0	0	0	0
471	12	98	0.53	0.54	-1.7	0	0	10000	1	5400	3	1	5392.16	0.15	0	0	1	5400	3	1	0	0	5	5	0	0	0	0	0	0	0	0	0
472	11.1	98	0.51	0.51	0.3	0	0	10000	1	5000	3	1	5084.08	-1.65	0	0	1	5000	3	1	0	0	5	5	0	0	0	0	0	0	0	0	0
473	11.1	98	0.51	0.51	0.3	0	0	10000	1	5000	3	1	5084.08	-1.65	0	0	1	5000	3	1	0	0	5	5	0	0	0	0	0	0	0	0	0
474	11.1	98	0.51	0.51	0.3	0	0	10000	1	5000	3	1	5084.08	-1.65	0	0	1	5000	3	1	0	0	5	5	0	0	0	0	0	0	0	0	0
475	11.1	98	0.51	0.51	0.3	0	0	10000	1	5000	3	1	5084.08	-1.65	0	0	1	5000	3	1	0	0	5	5	0	0	0	0	0	0	0	0	0
476	11.1	98	0.51	0.51	0.3	0	0	10000	1	5000	3	1	5084.08	-1.65	0	0	1	5000	3	1	0	0	5	5	0	0	0	0	0	0	0	0	0
477	11.1	98	0.51	0.51	0.3	0	0	10000	1	5000	3	1	5084.08	-1.65	0	0	1	5000	3	1	0	0	5	5	0	0	0	0	0	0	0	0	0
478	11.1	98	0.51	0.51	0.3	0	0	10000	1	5000	3	1	5084.08	-1.65	0	0	1	5000	3	1	0	0	5	5	0	0	0	0	0	0	0	0	0
479	54.5	155	1.56	1.56	0.2	0	0	10000	1	15600	3	1	15570.9	0.19	0	0	1	15600	3	1	0	0	5	5	0	0	0	0	0	0	0	0	0
480	54.5	155	1.56	1.56	0.2	0	0	10000	1	15600	3	1	15570.9	0.19	0	0	1	15600	3	1	0	0	5	5	0	0	0	0	0	0	0	0	0
481	54.5	155	1.56	1.56	0.2	0	0	10000	1	15600	3	1	15570.9	0.19	0	0	1	15600	3	1	0	0	5	5	0	0	0	0	0	0	0	0	0
482	84	186	1.73	1.97	-12.2	1	0	10000	1	17300	3	1	19712.6	-12.24	1	0	1	17300	3	1	0	0	3	3	0	0	0	0	1	1	0	0	1
483	58	165	1.59	1.61	-1.5	0	0	10000	1	15900	3	1	16148.6	-1.54	0	0	1	15900	3	1	0	0	5	5	0	0	0	0	0	0	0	0	0
484	58	165	1.59	1.61	-1.5	0	0	10000	1	15900	3	1	16148.6	-1.54	0	0	1	15900	3	1	0	0	5	5	0	0	0	0	0	0	0	0	0
485	58	165	1.59	1.61	-1.5	0	0	10000	1	15900	3	1	16148.6	-1.54	0	0	1	15900	3	1	0	0	5	5	0	0	0	0	0	0	0	0	0
486	58	165	1.59	1.61	-1.5	0	0	10000	1	15900	3	1	16148.6	-1.54	0	0	1	15900	3	1	0	0	5	5	0	0	0	0	0	0	0	0	0
487	58	165	1.59	1.61	-1.5	0	0	10000	1	15900	3	1	16148.6	-1.54	0	0	1	15900	3	1	0	0	5	5	0	0	0	0	0	0	0	0	0
488	58	165	1.59	1.61	-1.5	0	0	10000	1	15900	3	1	16148.6	-1.54	0	0	1	15900	3	1	0	0	5	5	0	0	0	0	0	0	0	0	0
489	58	165	1.59	1.61	-1.5	0	0	10000	1	15900	3	1	16148.6	-1.54	0	0	1	15900	3	1	0	0	5	5	0	0	0	0	0	0	0	0	0
490	58	165	1.59	1.61	-1.5	0	0	10000	1	15900	3	1	16148.6	-1.54	0	0	1	15900	3	1	0	0	5	5	0	0	0	0	0	0	0	0	0
491	58	165	1.59	1.61	-1.5	0	0	10000	1	15900	3	1	16148.6	-1.54	0	0	1	15900	3	1	0	0	5	5	0	0	0	0	0	0	0	0	0
492	15.3	93	0.65	0.65	0.4	0	0	10000	1	6500	3	1	6476.73	0.36	0	0	1	6500	3	1	0	0	5	5	0	0	0	0	0	0	0	0	0
493	15.3	93	0.65	0.65	0.4	0	0	10000	1	6500	3	1	6476.73	0.36	0	0	1	6500	3	1	0	0	5	5	0	0	0	0	0	0	0	0	0
494	15.3	93	0.65	0.65	0.4	0	0	10000	1	6500	3	1	6476.73	0.36	0	0	1	6500	3	1	0	0	5	5	0	0	0	0	0	0	0	0	0
495	15.3	93	0.65	0.65	0.4	0	0	10000	1	6500	3	1	6476.73	0.36	0	0	1	6500	3	1	0	0	5	5	0	0	0	0	0	0	0	0	0
496	15.3	93	0.65	0.65	0.4	0	0	10000	1	6500	3	1	6476.73	0.36	0	0	1	6500	3	1	0	0	5	5	0	0	0	0	0	0	0	0	0
497	15.3	93	0.65	0.65	0.4	0	0	10000	1	6500	3	1	6476.73	0.36	0	0	1	6500	3	1	0	0	5	5	0	0	0	0	0	0	0	0	0
498	15.3	93	0.65	0.65	0.4	0	0	10000	1	6500	3	1	6476.73	0.36	0	0	1	6500	3	1	0	0	5	5	0	0	0	0	0	0	0	0	0
499	15.3	93	0.65	0.65	0.4	0	0	10000	1	6500	3	1	6476.73	0.36	0	0	1	6500	3	1	0	0	5	5	0	0	0	0	0	0	0	0	0
500	15.3	93	0.65	0.65	0.4	0	0	10000	1	6500	3	1	6476.73	0.36	0	0	1	6500	3	1	0	0	5	5	0	0	0	0	0	0	0	0	0
501	16.8	110	0.69	0.69	-0.7	0	0	10000	1	7000	3	1	6947.57	0.75	0	0	1	7000	3	1	0	0	5	5	0	0	0	0	0	0	0	0	0
502	16.8	110	0.69	0.69	-0.7	0	0	10000	1	7000	3	1	6947.57	0.75	0	0	1	7000	3	1	0	0	5	5	0	0	0	0	0	0	0	0	0
503	16.8	110	0.69	0.69	-0.7	0	0	10000	1	7000	3	1	6947.57	0.75	0	0	1	7000	3	1	0	0	5	5	0	0	0	0	0	0	0	0	0
504	16.8	110	0.69	0.69	-0.7	0	0	10000	1	7000	3	1	6947.57	0.75	0	0	1	7000	3	1	0	0	5	5	0	0	0	0	0	0	0	0	0
505	16.8	110	0.69	0.69	-0.7	0	0	10000	1	7000	3	1	6947.57	0.75	0	0	1	7000	3	1	0	0	5	5	0	0	0	0	0	0	0	0	0
506	16.8	110	0.69	0.69	-0.7	0	0	10000	1	7000	3	1	6947.57	0.75	0	0	1	7000	3	1	0	0	5	5	0	0	0	0	0	0	0	0	0
507	16.8	110	0.69	0.69	-0.7	0	0	10000	1	7000	3	1	6947.57	0.75	0	0	1	7000	3	1	0	0	5	5	0	0	0	0	0	0	0	0	0
508	16.8	110	0.69	0.69	-0.7	0	0	10000	1	7000	3	1	6947.57	0.75	0	0	1	7000	3	1	0	0	5	5	0	0	0	0	0	0	0	0	0
509	16.8	110	0.69	0.69	-0.7	0	0	10000	1	7000	3	1	6947.57	0.75	0	0	1	7000	3	1	0	0	5	5	0	0	0	0	0	0	0	0	0
510	21.1	132	0.99	0.82	20.3	0	1	10000	1	9900	3	1	8226.82	20.34	0	1	1	9900	3	1	0	0	4	4	0	0	0	0	1	1	0	0	1
511	21.1	132	0.99	0.82	20.3	0	1	10000	1	9900	3	1	8226.82	20.34	0	1	1	9900	3	1	0	0	4	4	0	0	0	0	1	1	0	0	1
512	21.1	132	0.99	0.82	20.3	0	1	10000	1	9900	3	1	8226.82	20.34	0	1	1	9900	3	1	0	0	4	4	0	0	0	0	1	1	0	0	1
513	21.1	132	0.99	0.82	20.3	0	1	10000	1	9900	3	1	8226.82	20.34	0	1	1	9900	3	1	0	0	4	4	0	0	0	0	1	1	0	0	1
514	25.1	133	0.93	0.93	-0.3	0	0	10000	1	9300	3	1	9331.02	-0.33	0	0	1	9300	3	1	0	0	5	5	0	0	0	0	0	0	0	0	0
515	25.1	133	0.93	0.93	-0.3	0	0	10000	1	9300	3	1	9331.02	-0.33	0	0	1	9300	3	1	0	0	5	5	0	0	0	0	0	0	0	0	0
516	25.1	133	0.93	0.93	-0.3	0	0	10000	1	9300	3	1	9331.02	-0.33	0	0	1	9300	3	1	0	0	5	5	0	0	0	0	0	0	0	0	0
517	25.1	133	0.93	0.93	-0.3	0	0	10000	1	9300	3	1	9331.02	-0.33	0	0	1	9300	3	1	0	0	5	5	0	0	0	0	0	0	0	0	0
518	32.3	139	1.11	1.11	-0.3	0	0	10000	1	11100	3	1	11136.5	-0.33	0	0	1	11100	3	1	0	0	5	5	0	0	0	0	0	0	0	0	0
519	32.3	139	1.11	1.11	-0.3	0	0	10000	1	11100	3	1	11136.5	-0.33	0	0	1	11100	3	1	0	0	5	5	0	0	0	0	0	0	0	0	0
520	32.3	139	1.11	1.11	-0.3	0	0	10000	1	11100	3	1	11136.5	-0.33	0	0	1	11100	3	1	0	0	5	5	0	0	0	0	0	0	0	0	0
521	32.3	139	1.11	1.11	-0.3	0	0	10000	1	11100	3	1	11136.5	-0.33	0	0	1	11100	3	1	0	0	5	5	0	0	0	0	0	0	0	0	0
522	32.3	139	1.11	1.11	-0.3	0	0	10000	1	11100	3	1	11136.5	-0.33	0	0	1	11100	3	1	0	0	5	5	0	0	0	0	0	0	0	0	0
523	32.3	139	1.11	1.11	-0.3	0	0	10000	1	11100	3	1	11136.5	-0.33	0	0	1	11100	3	1	0	0	5	5	0	0	0	0	0	0	0	0	0
524	32.3	139	1.11	1.11	-0.3	0	0	10000	1	11100	3	1	11136.5	-0.33	0	0	1	11100	3	1	0	0	5	5	0	0	0	0	0	0	0	0	0
525	32.3	139	1.11	1.11	-0.3	0	0	10000	1	11100	3	1	11136.5	-0.33	0	0	1	11100	3	1	0	0	5	5	0	0	0	0	0	0	0	0	0
526	32.3	139	1.11	1.11	-0.3	0	0	10000	1	11100	3	1	11136.5	-0.33	0	0	1	11100	3	1	0	0	5	5	0	0	0	0	0	0	0	0	0
527	24.4	128	0.91	0.91	-0.5	0	0	10000	1	9100	3	1	9143.36	-0.47	0	0	1	9100	3	1	0	0	5	5	0	0	0	0	0	0	0	0	0
528	24.4	128	0.91	0.91	-0.5	0	0	10000	1	9100	3	1	9143.36	-0.47	0	0	1	9100	3	1	0	0	5	5	0	0	0	0	0	0	0	0	0
529	24.4	128	0.91	0.91	-0.5	0	0	10000	1	9100	3	1	9143.36	-0.47	0	0	1	9100	3	1	0	0	5	5	0	0	0	0	0	0	0	0	0
530	26.5	130	0.91	0.97	-6.2	0	0	10000	1	9100	3	1	9699.57	-6.18	0	0	1	9100	3	1	0	0	5	5	0	0	0	0	0	0	0	0	0
531	26.5	130	0.91	0.97	-6.2	0	0	10000	1	9100	3	1	9699.57	-6.18	0	0	1	9100	3	1	0	0	5	5	0	0	0	0	0	0	0	0	0
532	26.5	130	0.91	0.97	-6.2	0	0	10000	1	9100	3	1	9699.57	-6.18	0	0	1	9100	3	1	0	0	5	5	0	0	0	0	0	0	0	0	0
533	10.8	89	0.49	0.5	-1.6	0	0	10000	1	4900	3	1	4980.16	-1.61	0	0	1	4900	3	1	0	0	5	5	0	0	0	0	0	0	0	0	0
534	10.6	89	0.49	0.49	-0.2	0	0	10000	1	5000	3	1	4910.54	1.82	0	0	1	5000	3	1	0	0	5	5	0	0	0	0	0	0	0	0	0
535	10.6	89	0.49	0.49	-0.2	0	0	10000	1	5000	3	1	4910.54	1.82	0	0	1	5000	3	1	0	0	5	5	0	0	0	0	0	0	0	0	0
536	10.6	89	0.49	0.49	-0.2	0	0	10000	1	5000	3	1	4910.54	1.82	0	0	1	5000	3	1	0	0	5	5	0	0	0	0	0	0	0	0	0
537	26	120	0.96	0.96	0.3	0	0	10000	1	9000	3	1	9568.97	-5.95	0	0	1	9000	3	1	0	0	5	5	0	0	0	0	0	0	0	0	0
538	26	120	0.96	0.96	0.3	0	0	10000	1	9500	3	1	9568.97	-0.72	0	0	1	9000	3	1	-5.26	0	5	5	0	0	0	0	0	0	0	0	0
539	33.5	114	1.14	1.14	-0.1	0	0	10000	1	11400	3	1	11417	-0.15	0	0	1	11400	3	1	0	0	5	5	0	0	0	0	0	0	0	0	0
540	33.5	114	1.14	1.14	-0.1	0	0	10000	1	11400	3	1	11417	-0.15	0	0	1	11400	3	1	0	0	5	5	0	0	0	0	0	0	0	0	0
541	33.5	114	1.14	1.14	-0.1	0	0	10000	1	11400	3	1	11417	-0.15	0	0	1	11400	3	1	0	0	5	5	0	0	0	0	0	0	0	0	0
542	29.8	136	1.05	1.05	0	0	0	10000	1	12000	3	1	10534.2	13.91	0	1	1	12000	3	1	0	0	4	4	0	0	0	0	1	1	0	0	1
543	13	90	0.57	0.57	-0.5	0	0	10000	1	5700	3	1	5728.16	-0.49	0	0	1	5700	3	1	0	0	5	5	0	0	0	0	0	0	0	0	0
544	13	90	0.57	0.57	-0.5	0	0	10000	1	5700	3	1	5728.16	-0.49	0	0	1	5700	3	1	0	0	5	5	0	0	0	0	0	0	0	0	0
545	13	90	0.57	0.57	-0.5	0	0	10000	1	5700	3	1	5728.16	-0.49	0	0	1	5700	3	1	0	0	5	5	0	0	0	0	0	0	0	0	0
546	52	160	1.51	1.51	-0.3	0	0	10000	1	15000	3	1	15140.9	-0.93	0	0	1	15000	3	1	0	0	5	5	0	0	0	0	0	0	0	0	0
547	52	160	1.51	1.51	-0.3	0	0	10000	1	15000	3	1	15140.9	-0.93	0	0	1	15000	3	1	0	0	5	5	0	0	0	0	0	0	0	0	0
548	52	160	1.51	1.51	-0.3	0	0	10000	1	15000	3	1	15140.9	-0.93	0	0	1	15000	3	1	0	0	5	5	0	0	0	0	0	0	0	0	0
549	52	160	1.51	1.51	-0.3	0	0	10000	1	15000	3	1	15140.9	-0.93	0	0	1	15000	3	1	0	0	5	5	0	0	0	0	0	0	0	0	0
550	52	160	1.51	1.51	-0.3	0	0	10000	1	15000	3	1	15140.9	-0.93	0	0	1	15000	3	1	0	0	5	5	0	0	0	0	0	0	0	0	0
551	52	160	1.51	1.51	-0.3	0	0	10000	1	15000	3	1	15140.9	-0.93	0	0	1	15000	3	1	0	0	5	5	0	0	0	0	0	0	0	0	0
552	52	160	1.51	1.51	-0.3	0	0	10000	1	15000	3	1	15140.9	-0.93	0	0	1	15000	3	1	0	0	5	5	0	0	0	0	0	0	0	0	0
553	52	160	1.51	1.51	-0.3	0	0	10000	1	15000	3	1	15140.9	-0.93	0	0	1	15000	3	1	0	0	5	5	0	0	0	0	0	0	0	0	0
554	52	160	1.51	1.51	-0.3	0	0	10000	1	15000	3	1	15140.9	-0.93	0	0	1	15000	3	1	0	0	5	5	0	0	0	0	0	0	0	0	0
555	14	102	0.6	0.61	-1	0	0	10000	1	6000	3	1	6057.69	-0.95	0	0	1	6000	3	1	0	0	5	5	0	0	0	0	0	0	0	0	0
556	15	102	0.64	0.64	0.3	0	0	10000	1	6400	3	1	6380.95	0.3	0	0	1	6400	3	1	0	0	5	5	0	0	0	0	0	0	0	0	0
557	15	102	0.64	0.64	0.3	0	0	10000	1	6400	3	1	6380.95	0.3	0	0	1	6400	3	1	0	0	5	5	0	0	0	0	0	0	0	0	0
558	15	102	0.64	0.64	0.3	0	0	10000	1	6400	3	1	6380.95	0.3	0	0	1	6400	3	1	0	0	5	5	0	0	0	0	0	0	0	0	0
559	15	102	0.64	0.64	0.3	0	0	10000	1	6400	3	1	6380.95	0.3	0	0	1	6400	3	1	0	0	5	5	0	0	0	0	0	0	0	0	0
560	15	102	0.64	0.64	0.3	0	0	10000	1	6000	3	1	6380.95	-5.97	0	0	1	6000	3	1	0	0	5	5	0	0	0	0	0	0	0	0	0
561	15	102	0.63	0.64	-1.3	0	0	10000	1	6400	3	1	6380.95	0.3	0	0	1	6400	3	1	0	0	5	5	0	0	0	0	0	0	0	0	0
562	15.7	102	0.66	0.66	-0.1	0	0	10000	1	6600	3	1	6603.6	-0.05	0	0	1	6600	3	1	0	0	5	5	0	0	0	0	0	0	0	0	0
563	11	71	0.5	0.5	-1	0	0	10000	1	5000	3	1	5049.5	-0.98	0	0	1	5000	3	1	0	0	5	5	0	0	0	0	0	0	0	0	0
564	11	71	0.5	0.5	-1	0	0	10000	1	5000	3	1	5049.5	-0.98	0	0	1	5000	3	1	0	0	5	5	0	0	0	0	0	0	0	0	0
565	11	71	0.5	0.5	-1	0	0	10000	1	5000	3	1	5049.5	-0.98	0	0	1	5000	3	1	0	0	5	5	0	0	0	0	0	0	0	0	0
566	11	71	0.5	0.5	-1	0	0	10000	1	5000	3	1	5049.5	-0.98	0	0	1	5000	3	1	0	0	5	5	0	0	0	0	0	0	0	0	0
567	11	71	0.5	0.5	-1	0	0	10000	1	5000	3	1	5049.5	-0.98	0	0	1	5000	3	1	0	0	5	5	0	0	0	0	0	0	0	0	0
568	11	71	0.5	0.5	-1	0	0	10000	1	5000	3	1	5049.5	-0.98	0	0	1	5000	3	1	0	0	5	5	0	0	0	0	0	0	0	0	0
569	11	71	0.5	0.5	-1	0	0	10000	1	5000	3	1	5049.5	-0.98	0	0	1	5000	3	1	0	0	5	5	0	0	0	0	0	0	0	0	0
570	11	71	0.5	0.5	-1	0	0	10000	1	5000	3	1	5049.5	-0.98	0	0	1	5000	3	1	0	0	5	5	0	0	0	0	0	0	0	0	0
571	11	71	0.5	0.5	-1	0	0	10000	1	5000	3	1	5049.5	-0.98	0	0	1	5000	3	1	0	0	5	5	0	0	0	0	0	0	0	0	0
572	13.5	87	0.59	0.59	0.1	0	0	10000	1	5900	3	1	5893.72	0.11	0	0	1	5900	3	1	0	0	5	5	0	0	0	0	0	0	0	0	0
573	13.5	87	0.59	0.59	0.1	0	0	10000	1	5900	3	1	5893.72	0.11	0	0	1	5900	3	1	0	0	5	5	0	0	0	0	0	0	0	0	0
574	13.5	87	0.59	0.59	0.1	0	0	10000	1	5900	3	1	5893.72	0.11	0	0	1	5900	3	1	0	0	5	5	0	0	0	0	0	0	0	0	0
575	13.5	87	0.59	0.59	0.1	0	0	10000	1	5900	3	1	5893.72	0.11	0	0	1	5900	3	1	0	0	5	5	0	0	0	0	0	0	0	0	0
576	13.5	87	0.59	0.59	0.1	0	0	10000	1	5900	3	1	5893.72	0.11	0	0	1	5900	3	1	0	0	5	5	0	0	0	0	0	0	0	0	0
577	13.5	87	0.59	0.59	0.1	0	0	10000	1	5900	3	1	5893.72	0.11	0	0	1	5900	3	1	0	0	5	5	0	0	0	0	0	0	0	0	0
578	13.5	87	0.59	0.59	0.1	0	0	10000	1	6000	3	1	5893.72	1.8	0	0	1	6000	3	1	0	0	5	5	0	0	0	0	0	0	0	0	0
579	13.5	87	0.59	0.59	0.1	0	0	10000	1	6000	3	1	5893.72	1.8	0	0	1	6000	3	1	0	0	5	5	0	0	0	0	0	0	0	0	0
580	13.5	87	0.59	0.59	0.1	0	0	10000	1	6000	3	1	5893.72	1.8	0	0	1	6000	3	1	0	0	5	5	0	0	0	0	0	0	0	0	0
581	36.6	132	1.21	1.21	-0.1	0	0	10000	1	12000	3	1	12116.9	-0.96	0	0	1	12000	3	1	0	0	5	5	0	0	0	0	0	0	0	0	0
582	36.6	132	1.21	1.21	-0.1	0	0	10000	1	12000	3	1	12116.9	-0.96	0	0	1	12000	3	1	0	0	5	5	0	0	0	0	0	0	0	0	0
583	36.6	132	1.21	1.21	-0.1	0	0	10000	1	12000	3	1	12116.9	-0.96	0	0	1	12000	3	1	0	0	5	5	0	0	0	0	0	0	0	0	0
584	36.6	132	1.21	1.21	-0.1	0	0	10000	1	12000	3	1	12116.9	-0.96	0	0	1	12000	3	1	0	0	5	5	0	0	0	0	0	0	0	0	0
585	15.5	106	0.65	0.65	-0.6	0	0	10000	1	6500	3	1	6540.28	-0.62	0	0	1	6500	3	1	0	0	5	5	0	0	0	0	0	0	0	0	0
586	30	130	1.05	1.06	-0.8	0	0	10000	1	10500	3	1	10583.3	-0.79	0	0	1	10500	3	1	0	0	5	5	0	0	0	0	0	0	0	0	0
587	30	130	1.05	1.06	-0.8	0	0	10000	1	10500	3	1	10583.3	-0.79	0	0	1	10500	3	1	0	0	5	5	0	0	0	0	0	0	0	0	0
588	27.6	141	1.05	1	5.2	0	0	10000	1	10500	3	1	9982.99	5.18	0	0	1	10500	3	1	0	0	5	5	0	0	0	0	0	0	0	0	0
589	27.6	141	1.05	1	5.2	0	0	10000	1	10500	3	1	9982.99	5.18	0	0	1	10500	3	1	0	0	5	5	0	0	0	0	0	0	0	0	0
590	26.9	141	1.05	0.98	7.1	0	0	10000	1	10500	3	1	9803.25	7.11	0	0	1	10500	3	1	0	0	5	5	0	0	0	0	0	0	0	0	0
591	26.9	141	1.05	0.98	7.1	0	0	10000	1	10500	3	1	9803.25	7.11	0	0	1	10500	3	1	0	0	5	5	0	0	0	0	0	0	0	0	0
592	26.9	141	1.05	0.98	7.1	0	0	10000	1	10500	3	1	9803.25	7.11	0	0	1	10500	3	1	0	0	5	5	0	0	0	0	0	0	0	0	0
593	61	147	1.66	1.66	-0.1	0	0	10000	1	16000	3	1	16622.5	-3.75	0	0	1	16000	3	1	0	0	5	5	0	0	0	0	0	0	0	0	0
594	61	147	1.66	1.66	-0.1	0	0	10000	1	16000	3	1	16622.5	-3.75	0	0	1	16000	3	1	0	0	5	5	0	0	0	0	0	0	0	0	0
595	61	147	1.66	1.66	-0.1	0	0	10000	1	16000	3	1	16622.5	-3.75	0	0	1	16000	3	1	0	0	5	5	0	0	0	0	0	0	0	0	0
596	61	147	1.66	1.66	-0.1	0	0	10000	1	16000	3	1	16622.5	-3.75	0	0	1	16000	3	1	0	0	5	5	0	0	0	0	0	0	0	0	0
597	61	147	1.66	1.66	-0.1	0	0	10000	1	16000	3	1	16622.5	-3.75	0	0	1	16000	3	1	0	0	5	5	0	0	0	0	0	0	0	0	0
598	61	147	1.66	1.66	-0.1	0	0	10000	1	16000	3	1	16622.5	-3.75	0	0	1	16000	3	1	0	0	5	5	0	0	0	0	0	0	0	0	0
599	28	128	1.01	1.01	0.2	0	0	10000	1	10000	3	1	10084.8	-0.84	0	0	1	10000	3	1	0	0	5	5	0	0	0	0	0	0	0	0	0
600	28	128	1.01	1.01	0.2	0	0	10000	1	10000	3	1	10084.8	-0.84	0	0	1	10000	3	1	0	0	5	5	0	0	0	0	0	0	0	0	0
601	28	128	1.01	1.01	0.2	0	0	10000	1	10000	3	1	10084.8	-0.84	0	0	1	10000	3	1	0	0	5	5	0	0	0	0	0	0	0	0	0
602	28	128	1.01	1.01	0.2	0	0	10000	1	10000	3	1	10084.8	-0.84	0	0	1	10000	3	1	0	0	5	5	0	0	0	0	0	0	0	0	0
603	28	128	1.01	1.01	0.2	0	0	10000	1	10000	3	1	10084.8	-0.84	0	0	1	10000	3	1	0	0	5	5	0	0	0	0	0	0	0	0	0
604	28	128	1.01	1.01	0.2	0	0	10000	1	10000	3	1	10084.8	-0.84	0	0	1	10000	3	1	0	0	5	5	0	0	0	0	0	0	0	0	0
605	28	128	1.01	1.01	0.2	0	0	10000	1	10000	3	1	10084.8	-0.84	0	0	1	10000	3	1	0	0	5	5	0	0	0	0	0	0	0	0	0
606	27	130	0.98	0.98	-0.3	0	0	10000	1	10000	3	1	9831.64	1.71	0	0	1	10000	3	1	0	0	5	5	0	0	0	0	0	0	0	0	0
607	14	98	0.61	0.61	0.7	0	0	10000	1	6000	3	1	6057.69	-0.95	0	0	1	6000	3	1	0	0	5	5	0	0	0	0	0	0	0	0	0
608	14	98	0.61	0.61	0.7	0	0	10000	1	6000	3	1	6057.69	-0.95	0	0	1	6000	3	1	0	0	5	5	0	0	0	0	0	0	0	0	0
609	14	98	0.61	0.61	0.7	0	0	10000	1	6000	3	1	6057.69	-0.95	0	0	1	6000	3	1	0	0	5	5	0	0	0	0	0	0	0	0	0
610	14	98	0.61	0.61	0.7	0	0	10000	1	6000	3	1	6057.69	-0.95	0	0	1	6000	3	1	0	0	5	5	0	0	0	0	0	0	0	0	0
611	13.3	98	0.58	0.58	-0.5	0	0	10000	1	5800	3	1	5827.69	-0.48	0	0	1	5800	3	1	0	0	5	5	0	0	0	0	0	0	0	0	0
612	13.3	98	0.58	0.58	-0.5	0	0	10000	1	5800	3	1	5827.69	-0.48	0	0	1	5800	3	1	0	0	5	5	0	0	0	0	0	0	0	0	0
613	29	119	1.03	1.03	-0.3	0	0	10000	1	10000	3	1	10336.1	-3.25	0	0	1	10000	3	1	0	0	5	5	0	0	0	0	0	0	0	0	0
614	29	119	1.03	1.03	-0.3	0	0	10000	1	10000	3	1	10336.1	-3.25	0	0	1	10000	3	1	0	0	5	5	0	0	0	0	0	0	0	0	0
615	29	119	1.03	1.03	-0.3	0	0	10000	1	10000	3	1	10336.1	-3.25	0	0	1	10000	3	1	0	0	5	5	0	0	0	0	0	0	0	0	0
616	29	119	1.03	1.03	-0.3	0	0	10000	1	10000	3	1	10336.1	-3.25	0	0	1	10000	3	1	0	0	5	5	0	0	0	0	0	0	0	0	0
617	28.5	122	1.02	1.02	-0.1	0	0	10000	1	10200	3	1	10211	-0.11	0	0	1	10200	3	1	0	0	5	5	0	0	0	0	0	0	0	0	0
618	28.5	122	1.02	1.02	-0.1	0	0	10000	1	10200	3	1	10211	-0.11	0	0	1	10200	3	1	0	0	5	5	0	0	0	0	0	0	0	0	0
619	28.5	122	1.02	1.02	-0.1	0	0	10000	1	10200	3	1	10211	-0.11	0	0	1	10200	3	1	0	0	5	5	0	0	0	0	0	0	0	0	0
620	13	94	0.57	0.57	-0.5	0	0	10000	1	5700	3	1	5728.16	-0.49	0	0	1	5700	3	1	0	0	5	5	0	0	0	0	0	0	0	0	0
621	13	94	0.57	0.57	-0.5	0	0	10000	1	5700	3	1	5728.16	-0.49	0	0	1	5700	3	1	0	0	5	5	0	0	0	0	0	0	0	0	0
622	13	94	0.57	0.57	-0.5	0	0	10000	1	5700	3	1	5728.16	-0.49	0	0	1	5700	3	1	0	0	5	5	0	0	0	0	0	0	0	0	0
623	14.2	93	0.61	0.61	-0.4	0	0	10000	1	6000	3	1	6122.84	-2.01	0	0	1	6000	3	1	0	0	5	5	0	0	0	0	0	0	0	0	0
624	14.2	93	0.61	0.61	-0.4	0	0	10000	1	6000	3	1	6122.84	-2.01	0	0	1	6000	3	1	0	0	5	5	0	0	0	0	0	0	0	0	0
625	14.2	93	0.61	0.61	-0.4	0	0	10000	1	6000	3	1	6122.84	-2.01	0	0	1	6000	3	1	0	0	5	5	0	0	0	0	0	0	0	0	0
626	46	154	1.4	1.4	-0.3	0	0	10000	1	14000	3	1	14044.1	-0.31	0	0	1	14000	3	1	0	0	5	5	0	0	0	0	0	0	0	0	0
627	46	154	1.4	1.4	-0.3	0	0	10000	1	14000	3	1	14044.1	-0.31	0	0	1	14000	3	1	0	0	5	5	0	0	0	0	0	0	0	0	0
628	14	103	0.6	0.61	-1	0	0	10000	1	6100	3	1	6057.69	0.7	0	0	1	6100	3	1	0	0	5	5	0	0	0	0	0	0	0	0	0
629	14	103	0.6	0.61	-1	0	0	10000	1	6100	3	1	6057.69	0.7	0	0	1	6100	3	1	0	0	5	5	0	0	0	0	0	0	0	0	0
630	9	75	0.45	0.45	0	0	0	10000	1	4500	3	1	4500	0	0	0	1	4500	3	1	0	0	5	5	0	0	0	0	0	0	0	0	0
631	9	75	0.45	0.45	0	0	0	10000	1	4500	3	1	4500	0	0	0	1	4500	3	1	0	0	5	5	0	0	0	0	0	0	0	0	0
632	9	75	0.45	0.45	0	0	0	10000	1	4500	3	1	4500	0	0	0	1	4500	3	1	0	0	5	5	0	0	0	0	0	0	0	0	0
633	31.5	138	1.09	1.09	-0.4	0	0	10000	1	10000	3	1	10946.5	-8.65	0	0	1	10000	3	1	0	0	5	5	0	0	0	0	0	0	0	0	0
634	21.5	108	0.83	0.83	-0.5	0	0	10000	1	8000	3	1	8340.81	-4.09	0	0	1	8000	3	1	0	0	5	5	0	0	0	0	0	0	0	0	0
635	21.5	108	0.83	0.83	-0.5	0	0	10000	1	8000	3	1	8340.81	-4.09	0	0	1	8000	3	1	0	0	5	5	0	0	0	0	0	0	0	0	0
636	21.5	108	0.83	0.83	-0.5	0	0	10000	1	8000	3	1	8340.81	-4.09	0	0	1	8000	3	1	0	0	5	5	0	0	0	0	0	0	0	0	0
637	21.5	108	0.83	0.83	-0.5	0	0	10000	1	8000	3	1	8340.81	-4.09	0	0	1	8000	3	1	0	0	5	5	0	0	0	0	0	0	0	0	0
638	21.5	108	0.83	0.83	-0.5	0	0	10000	1	8000	3	1	8340.81	-4.09	0	0	1	8000	3	1	0	0	5	5	0	0	0	0	0	0	0	0	0
639	21.5	108	0.83	0.83	-0.5	0	0	10000	1	8000	3	1	8340.81	-4.09	0	0	1	8000	3	1	0	0	5	5	0	0	0	0	0	0	0	0	0
640	21.5	108	0.83	0.83	-0.5	0	0	10000	1	8000	3	1	8340.81	-4.09	0	0	1	8000	3	1	0	0	5	5	0	0	0	0	0	0	0	0	0
641	21.5	108	0.83	0.83	-0.5	0	0	10000	1	8000	3	1	8340.81	-4.09	0	0	1	8000	3	1	0	0	5	5	0	0	0	0	0	0	0	0	0
642	21.5	108	0.83	0.83	-0.5	0	0	10000	1	8000	3	1	8340.81	-4.09	0	0	1	8000	3	1	0	0	5	5	0	0	0	0	0	0	0	0	0
643	22.5	125	0.86	0.86	-0.3	0	0	10000	1	8600	3	1	8622.22	-0.26	0	0	1	8600	3	1	0	0	5	5	0	0	0	0	0	0	0	0	0
644	45.5	145	1.4	1.39	0.4	0	0	10000	1	13900	3	1	13948.3	-0.35	0	0	1	13900	3	1	0	0	5	5	0	0	0	0	0	0	0	0	0
645	45.5	145	1.4	1.39	0.4	0	0	10000	1	13900	3	1	13948.3	-0.35	0	0	1	13900	3	1	0	0	5	5	0	0	0	0	0	0	0	0	0
646	45.5	145	1.4	1.39	0.4	0	0	10000	1	13900	3	1	13948.3	-0.35	0	0	1	13900	3	1	0	0	5	5	0	0	0	0	0	0	0	0	0
647	43.5	145	1.36	1.36	0.3	0	0	10000	1	13600	3	1	13558	0.31	0	0	1	13600	3	1	0	0	5	5	0	0	0	0	0	0	0	0	0
648	43.5	145	1.36	1.36	0.3	0	0	10000	1	13900	3	1	13558	2.52	0	0	1	13900	3	1	0	0	5	5	0	0	0	0	0	0	0	0	0
649	9.1	72	0.45	0.45	-0.9	0	0	10000	1	4500	3	1	4540	-0.88	0	0	1	4500	3	1	0	0	5	5	0	0	0	0	0	0	0	0	0
650	9.1	72	0.45	0.45	-0.9	0	0	10000	1	4500	3	1	4540	-0.88	0	0	1	4500	3	1	0	0	5	5	0	0	0	0	0	0	0	0	0
651	9.1	72	0.45	0.45	-0.9	0	0	10000	1	4500	3	1	4540	-0.88	0	0	1	4500	3	1	0	0	5	5	0	0	0	0	0	0	0	0	0
652	9.1	72	0.45	0.45	-0.9	0	0	10000	1	4500	3	1	4540	-0.88	0	0	1	4500	3	1	0	0	5	5	0	0	0	0	0	0	0	0	0
653	68.4	166	1.77	1.77	-0.1	0	0	10000	1	17000	3	1	17714.7	-4.03	0	0	1	17000	3	1	0	0	5	5	0	0	0	0	0	0	0	0	0
654	68.4	166	1.77	1.77	-0.1	0	0	10000	1	17000	3	1	17714.7	-4.03	0	0	1	17000	3	1	0	0	5	5	0	0	0	0	0	0	0	0	0
655	68.4	166	1.77	1.77	-0.1	0	0	10000	1	17000	3	1	17714.7	-4.03	0	0	1	17000	3	1	0	0	5	5	0	0	0	0	0	0	0	0	0
656	68.4	166	1.77	1.77	-0.1	0	0	10000	1	17000	3	1	17714.7	-4.03	0	0	1	17000	3	1	0	0	5	5	0	0	0	0	0	0	0	0	0
657	68.4	166	1.77	1.77	-0.1	0	0	10000	1	17000	3	1	17714.7	-4.03	0	0	1	17000	3	1	0	0	5	5	0	0	0	0	0	0	0	0	0
658	68.4	166	1.77	1.77	-0.1	0	0	10000	1	17000	3	1	17714.7	-4.03	0	0	1	17000	3	1	0	0	5	5	0	0	0	0	0	0	0	0	0
659	18.1	95	0.73	0.73	-0.6	0	0	10000	1	7300	3	1	7345.05	-0.61	0	0	1	7300	3	1	0	0	5	5	0	0	0	0	0	0	0	0	0
660	18.1	95	0.73	0.73	-0.6	0	0	10000	1	7300	3	1	7345.05	-0.61	0	0	1	7300	3	1	0	0	5	5	0	0	0	0	0	0	0	0	0
661	18.1	95	0.73	0.73	-0.6	0	0	10000	1	7300	3	1	7345.05	-0.61	0	0	1	7300	3	1	0	0	5	5	0	0	0	0	0	0	0	0	0
662	18.1	95	0.73	0.73	-0.6	0	0	10000	1	7300	3	1	7345.05	-0.61	0	0	1	7300	3	1	0	0	5	5	0	0	0	0	0	0	0	0	0
663	18.7	95	0.75	0.75	-0.3	0	0	10000	1	7300	3	1	7525.3	-2.99	0	0	1	7300	3	1	0	0	5	5	0	0	0	0	0	0	0	0	0
664	18.7	95	0.75	0.75	-0.3	0	0	10000	1	7300	3	1	7525.3	-2.99	0	0	1	7300	3	1	0	0	5	5	0	0	0	0	0	0	0	0	0
665	18.7	95	0.75	0.75	-0.3	0	0	10000	1	7300	3	1	7525.3	-2.99	0	0	1	7300	3	1	0	0	5	5	0	0	0	0	0	0	0	0	0
666	42.2	163	1.33	1.33	0	0	0	10000	1	13000	3	1	13298	-2.24	0	0	1	13000	3	1	0	0	5	5	0	0	0	0	0	0	0	0	0
667	42.2	163	1.33	1.33	0	0	0	10000	1	13000	3	1	13298	-2.24	0	0	1	13000	3	1	0	0	5	5	0	0	0	0	0	0	0	0	0
668	42.2	163	1.33	1.33	0	0	0	10000	1	13000	3	1	13298	-2.24	0	0	1	13000	3	1	0	0	5	5	0	0	0	0	0	0	0	0	0
669	42.2	163	1.33	1.33	0	0	0	10000	1	13000	3	1	13298	-2.24	0	0	1	13000	3	1	0	0	5	5	0	0	0	0	0	0	0	0	0
670	50	148	1.48	1.48	0.1	0	0	10000	1	14700	3	1	14785.7	-0.58	0	0	1	14700	3	1	0	0	5	5	0	0	0	0	0	0	0	0	0
671	48	148	1.44	1.44	-0.1	0	0	10000	1	14700	3	1	14420.3	1.94	0	0	1	14700	3	1	0	0	5	5	0	0	0	0	0	0	0	0	0
672	48	148	1.44	1.44	-0.1	0	0	10000	1	10000	3	1	14420.3	-30.65	1	0	1	10000	3	1	0	0	3	3	0	0	0	0	1	1	0	0	1
673	51.3	165	1.5	1.5	-0.1	0	0	30000	1	30000	1	1	45053.1	-33.41	1	0	1	30000	1	1	0	0	3	3	0	0	0	0	1	1	0	0	1
674	51.3	165	1.5	1.5	-0.1	0	0	10000	1	15000	3	1	15017.7	-0.12	0	0	1	15000	3	1	0	0	5	5	0	0	0	0	0	0	0	0	0
675	51.3	165	1.5	1.5	-0.1	0	0	10000	1	15000	3	1	15017.7	-0.12	0	0	1	15000	3	1	0	0	5	5	0	0	0	0	0	0	0	0	0
676	51.3	165	1.5	1.5	-0.1	0	0	10000	1	15000	3	1	15017.7	-0.12	0	0	1	15000	3	1	0	0	5	5	0	0	0	0	0	0	0	0	0
677	50	166	1.48	1.48	0.1	0	0	10000	1	14700	3	1	14785.7	-0.58	0	0	1	14700	3	1	0	0	5	5	0	0	0	0	0	0	0	0	0
678	50	166	1.48	1.48	0.1	0	0	10000	1	14700	3	1	14785.7	-0.58	0	0	1	14700	3	1	0	0	5	5	0	0	0	0	0	0	0	0	0
679	50	166	1.48	1.48	0.1	0	0	10000	1	14700	3	1	14785.7	-0.58	0	0	1	14700	3	1	0	0	5	5	0	0	0	0	0	0	0	0	0
680	51	166	1.49	1.5	-0.4	0	0	10000	1	15000	3	1	14964.5	0.24	0	0	1	15000	3	1	0	0	5	5	0	0	0	0	0	0	0	0	0
681	51	166	1.49	1.5	-0.4	0	0	10000	1	15000	3	1	14964.5	0.24	0	0	1	15000	3	1	0	0	5	5	0	0	0	0	0	0	0	0	0
682	51	166	1.49	1.5	-0.4	0	0	10000	1	15000	3	1	14964.5	0.24	0	0	1	15000	3	1	0	0	5	5	0	0	0	0	0	0	0	0	0
683	51	166	1.49	1.5	-0.4	0	0	10000	1	15000	3	1	14964.5	0.24	0	0	1	15000	3	1	0	0	5	5	0	0	0	0	0	0	0	0	0
684	51	166	1.49	1.5	-0.4	0	0	10000	1	15000	3	1	14964.5	0.24	0	0	1	15000	3	1	0	0	5	5	0	0	0	0	0	0	0	0	0
685	40	166	1.28	1.28	-0.4	0	0	10000	1	15000	3	1	12846.1	16.77	0	1	1	15000	3	1	0	0	4	4	0	0	0	0	1	1	0	0	1
686	50	148	1.47	1.48	-0.6	0	0	10000	1	14700	3	1	14785.7	-0.58	0	0	1	14700	3	1	0	0	5	5	0	0	0	0	0	0	0	0	0
687	50	148	1.47	1.48	-0.6	0	0	10000	1	14700	3	1	14785.7	-0.58	0	0	1	14700	3	1	0	0	5	5	0	0	0	0	0	0	0	0	0
688	50	148	1.47	1.48	-0.6	0	0	10000	1	14700	3	1	14785.7	-0.58	0	0	1	14700	3	1	0	0	5	5	0	0	0	0	0	0	0	0	0
689	50	148	1.47	1.48	-0.6	0	0	10000	1	14700	3	1	14785.7	-0.58	0	0	1	14700	3	1	0	0	5	5	0	0	0	0	0	0	0	0	0
690	50	148	1.47	1.48	-0.6	0	0	10000	1	14700	3	1	14785.7	-0.58	0	0	1	14700	3	1	0	0	5	5	0	0	0	0	0	0	0	0	0
691	50	148	1.47	1.48	-0.6	0	0	10000	1	14700	3	1	14785.7	-0.58	0	0	1	14700	3	1	0	0	5	5	0	0	0	0	0	0	0	0	0
692	50	148	1.47	1.48	-0.6	0	0	10000	1	14700	3	1	14785.7	-0.58	0	0	1	14700	3	1	0	0	5	5	0	0	0	0	0	0	0	0	0
693	16.5	97	0.68	0.69	-0.8	0	0	10000	1	6800	3	1	6854.46	-0.79	0	0	1	6800	3	1	0	0	5	5	0	0	0	0	0	0	0	0	0
694	39.3	130	1.26	1.27	-0.8	0	0	10000	1	13000	3	1	12699.1	2.37	0	0	1	13000	3	1	0	0	5	5	0	0	0	1	1	0	0	0	1
695	39.3	130	1.26	1.27	-0.8	0	0	10000	1	13000	3	1	12699.1	2.37	0	0	1	13000	3	1	0	0	5	5	0	0	0	0	0	0	0	0	0
696	39.3	130	1.26	1.27	-0.8	0	0	10000	1	13000	3	1	12699.1	2.37	0	0	1	13000	3	1	0	0	5	5	0	0	0	0	0	0	0	0	0
697	39.3	130	1.26	1.27	-0.8	0	0	10000	1	13000	3	1	12699.1	2.37	0	0	1	13000	3	1	0	0	5	5	0	0	0	0	0	0	0	0	0
698	39.3	130	1.26	1.27	-0.8	0	0	10000	1	13000	3	1	12699.1	2.37	0	0	1	13000	3	1	0	0	5	5	0	0	0	0	0	0	0	0	0
699	36.5	130	1.21	1.21	0	0	0	10000	1	13000	3	1	12094.9	7.48	0	0	1	13000	3	1	0	0	5	5	0	0	0	0	0	0	0	0	0
700	36.5	130	1.21	1.21	0	0	0	10000	1	13000	3	1	12094.9	7.48	0	0	1	13000	3	1	0	0	5	5	0	0	0	0	0	0	0	0	0
701	41	144	1.3	1.31	-0.4	0	0	10000	1	13000	3	1	13053.4	-0.41	0	0	1	13000	3	1	0	0	5	5	0	0	0	0	0	0	0	0	0
702	41	144	1.3	1.31	-0.4	0	0	10000	1	13000	3	1	13053.4	-0.41	0	0	1	13000	3	1	0	0	5	5	0	0	0	0	0	0	0	0	0
703	41	144	1.3	1.31	-0.4	0	0	10000	1	13000	3	1	13053.4	-0.41	0	0	1	13000	3	1	0	0	5	5	0	0	0	0	0	0	0	0	0
704	41	144	1.3	1.31	-0.4	0	0	10000	1	13000	3	1	13053.4	-0.41	0	0	1	13000	3	1	0	0	5	5	0	0	0	0	0	0	0	0	0
705	41	144	1.3	1.31	-0.4	0	0	10000	1	13000	3	1	13053.4	-0.41	0	0	1	13000	3	1	0	0	5	5	0	0	0	0	0	0	0	0	0
706	41	144	1.3	1.31	-0.4	0	0	10000	1	13000	3	1	13053.4	-0.41	0	0	1	13000	3	1	0	0	5	5	0	0	0	0	0	0	0	0	0
707	41	144	1.3	1.31	-0.4	0	0	10000	1	13000	3	1	13053.4	-0.41	0	0	1	13000	3	1	0	0	5	5	0	0	0	0	0	0	0	0	0
708	41	144	1.3	1.31	-0.4	0	0	10000	1	13000	3	1	13053.4	-0.41	0	0	1	13000	3	1	0	0	5	5	0	0	0	0	0	0	0	0	0
709	41	144	1.3	1.31	-0.4	0	0	10000	1	13000	3	1	13053.4	-0.41	0	0	1	13000	3	1	0	0	5	5	0	0	0	0	0	0	0	0	0
710	44	155	1.38	1.37	1	0	0	10000	1	13800	3	1	13656.7	1.05	0	0	1	13800	3	1	0	0	5	5	0	0	0	0	0	0	0	0	0
711	44	155	1.38	1.37	1	0	0	10000	1	13800	3	1	13656.7	1.05	0	0	1	13800	3	1	0	0	5	5	0	0	0	0	0	0	0	0	0
712	44	155	1.38	1.37	1	0	0	10000	1	13800	3	1	13656.7	1.05	0	0	1	13800	3	1	0	0	5	5	0	0	0	0	0	0	0	0	0
713	44	155	1.38	1.37	1	0	0	10000	1	13800	3	1	13656.7	1.05	0	0	1	13800	3	1	0	0	5	5	0	0	0	0	0	0	0	0	0
714	44	155	1.38	1.37	1	0	0	10000	1	13800	3	1	13656.7	1.05	0	0	1	13800	3	1	0	0	5	5	0	0	0	0	0	0	0	0	0
715	43	163	1.34	1.35	-0.4	0	0	10000	1	13500	3	1	13458.6	0.31	0	0	1	13500	3	1	0	0	5	5	0	0	0	0	0	0	0	0	0
716	43	163	1.34	1.35	-0.4	0	0	10000	1	13500	3	1	13458.6	0.31	0	0	1	13500	3	1	0	0	5	5	0	0	0	0	0	0	0	0	0
717	40.3	164	1.29	1.29	-0.1	0	0	10000	1	13500	3	1	12908.7	4.58	0	0	1	13500	3	1	0	0	5	5	0	0	0	0	0	0	0	0	0
718	49	162	1.46	1.46	0	0	0	10000	1	16800	3	1	14604.3	15.03	0	1	1	16800	3	1	0	0	4	4	0	0	0	0	1	1	0	1	1
719	58	166	1.61	1.61	-0.3	0	0	300	3	500	1	1	484.46	3.21	0	0	3	500	1	24	0	0	5	5	0	0	0	0	0	0	0	0	0
720	39.8	144	1.28	1.28	0	0	0	300	3	380	1	12	384.13	-1.08	0	0	3	380	1	12	0	0	5	5	0	0	0	0	0	0	0	0	0
721	20.6	120	0.8	0.81	-1	0	0	300	3	240	1	12	242.5	-1.03	0	0	3	240	1	12	0	0	5	5	0	0	0	0	0	0	0	0	0
722	11.1	98	0.51	0.51	0.3	0	0	300	3	150	1	1	152.52	-1.65	0	0	3	150	1	1	0	0	5	5	0	0	0	0	0	0	0	0	0
723	11.1	98	0.51	0.51	0.3	0	0	300	3	150	1	1	152.52	-1.65	0	0	3	150	1	1	0	0	5	5	0	0	0	0	0	0	0	0	0
724	84	186	1.73	1.97	-12.2	1	0	300	3	500	1	1	591.38	-15.45	1	0	3	500	1	1	0	0	3	3	0	0	0	0	1	1	0	0	1
725	56.6	168	1.59	1.59	-0.1	0	0	300	3	500	1	12	477.63	4.68	0	0	3	500	1	12	0	0	5	5	0	0	0	0	0	0	0	0	0
726	21.5	125	0.83	0.83	-0.5	0	0	300	3	250	1	1	250.22	-0.09	0	0	3	250	1	1	0	0	5	5	0	0	0	0	0	0	0	0	0
727	9.1	72	0.45	0.45	-0.9	0	0	300	3	135	1	12	136.2	-0.88	0	0	3	135	1	12	0	0	5	5	0	0	0	0	0	0	0	0	0
728	51.3	165	1.5	1.5	-0.1	0	0	300	3	450	1	12	450.53	-0.12	0	0	3	450	1	12	0	0	5	5	0	0	0	0	0	0	0	0	0
729	41	144	1.31	1.31	0.4	0	0	300	3	400	1	1	391.6	2.14	0	0	3	400	1	1	0	0	5	5	0	0	0	0	0	0	0	0	0
730	40.3	164	1.29	1.29	-0.1	0	0	300	3	390	1	12	387.26	0.71	0	0	3	390	1	12	0	0	5	5	0	0	0	0	0	0	0	0	0
731	21.5	108	0.83	0.83	-0.5	0	0	300	3	400	1	12	250.22	59.86	0	1	3	400	1	12	0	0	4	4	0	0	0	0	1	1	0	1	1
732	59.1	163	1.63	1.63	-0.2	0	0	300	4	490	1	1	489.74	0.05	0	0	4	490	1	1	0	0	5	5	0	0	0	0	0	0	0	0	0
733	10.8	88	0.51	0.5	2.4	0	0	300	4	140	1	1	149.4	-6.29	0	0	4	140	1	1	0	0	5	5	0	0	0	0	0	0	0	0	0
734	11.5	92	0.52	0.52	-0.4	0	0	300	4	200	1	1	156.65	27.67	0	1	4	200	1	1	0	0	4	4	0	0	0	0	1	1	0	0	1
735	23.1	117	0.87	0.88	-1	0	0	300	4	245	1	1	263.66	-7.08	0	0	4	245	1	1	0	0	5	5	0	0	0	0	0	0	0	0	0
736	30	132	1.05	1.06	-0.8	0	0	300	4	315	1	1	317.5	-0.79	0	0	4	315	1	1	0	0	5	5	0	0	0	0	0	0	0	0	0
737	4.6	60	0.32	0.27	16.6	0	1	75	4	17	1	1	20.58	-17.4	1	0	4	17	1	1	0	0	3	3	0	0	0	0	1	1	0	0	1
738	4.6	60	0.32	0.27	16.6	0	1	75	4	17	1	1	20.58	-17.4	1	0	4	17	1	1	0	0	3	3	0	0	0	0	1	1	0	0	1
739	4.6	60	0.32	0.27	16.6	0	1	75	4	17	1	1	20.58	-17.4	1	0	4	17	1	1	0	0	3	3	0	0	0	0	1	1	0	0	1
740	4.6	60	0.32	0.27	16.6	0	1	75	4	17	1	1	20.58	-17.4	1	0	4	17	1	1	0	0	3	3	0	0	0	0	1	1	0	0	1
741	19.6	100	0.7	0.78	-10.2	1	0	300	4	235	1	1	233.76	0.53	0	0	4	235	1	1	0	0	5	5	0	0	0	0	0	0	0	0	0
742	11.7	85	0.55	0.53	4	0	0	300	4	150	1	1	158.7	-5.48	0	0	4	150	1	1	0	0	5	5	0	0	0	0	0	0	0	0	0
743	27	131	0.88	0.98	-10.5	1	0	300	4	300	1	1	294.87	1.74	0	0	4	300	1	1	0	0	5	5	0	0	0	0	0	0	0	0	0
744	13.4	88	0.58	0.59	-1	0	0	300	4	180	1	1	175.82	2.38	0	0	4	180	1	1	0	0	5	5	0	0	0	0	0	0	0	0	0
745	14.4	94	0.61	0.62	-1.4	0	0	300	4	180	1	1	185.63	-3.03	0	0	4	180	1	1	0	0	5	5	0	0	0	0	0	0	0	0	0
746	14.4	94	0.61	0.62	-1.4	0	0	300	4	180	1	1	185.63	-3.03	0	0	4	180	1	1	0	0	5	5	0	0	0	0	0	0	0	0	0
747	61	157	1.66	1.66	-0.1	0	0	300	4	550	1	1	498.68	10.29	0	1	4	550	1	1	0	0	4	4	0	0	0	0	1	1	0	0	1
748	14.1	106	0.6	0.61	-1.5	0	0	300	4	180	1	1	182.71	-1.48	0	0	4	180	1	1	0	0	5	5	0	0	0	0	0	0	0	0	0
749	26.7	143	0.98	0.98	0.5	0	0	300	4	300	1	1	292.54	2.55	0	0	4	300	1	1	0	0	5	5	0	0	0	0	0	0	0	0	0
750	22.1	112	0.85	0.85	-0.1	0	0	300	4	250	1	1	255.31	-2.08	0	0	4	250	1	1	0	0	5	5	0	0	0	0	0	0	0	0	0
751	6.7	60	0.35	0.36	-2.2	0	0	300	4	110	1	1	107.4	2.42	0	0	4	110	1	1	0	0	5	5	0	0	0	0	0	0	0	0	0
752	6.7	60	0.35	0.36	-2.2	0	0	300	4	110	1	1	107.4	2.42	0	0	4	110	1	1	0	0	5	5	0	0	0	0	0	0	0	0	0
753	6.7	60	0.35	0.36	-2.2	0	0	300	4	110	1	1	107.4	2.42	0	0	4	110	1	1	0	0	5	5	0	0	0	0	0	0	0	0	0
754	18.2	109	0.74	0.74	0	0	0	300	4	220	1	1	221.26	-0.57	0	0	4	220	1	1	0	0	5	5	0	0	0	0	0	0	0	0	0
755	17.5	106	0.72	0.72	0.5	0	0	300	4	215	1	1	214.88	0.05	0	0	4	215	1	1	0	0	5	5	0	0	0	0	0	0	0	0	0
756	35	139	1.17	1.18	-0.5	0	0	300	4	350	1	1	352.8	-0.79	0	0	4	350	1	1	0	0	5	5	0	0	0	0	0	0	0	0	0
757	11	85	0.52	0.5	3	0	0	300	4	150	1	1	151.49	-0.98	0	0	4	150	1	1	0	0	5	5	0	0	0	0	0	0	0	0	0
758	70	155	1.79	1.79	-0.2	0	0	300	4	510	1	1	538.13	-5.23	0	0	4	510	1	1	0	0	5	5	0	0	0	0	0	0	0	0	0
759	20	131	1	0.79	26.4	0	1	300	4	300	1	1	237.27	26.44	0	1	4	300	1	1	0	0	4	4	0	0	0	0	1	1	0	0	1
760	15.7	124	0.66	0.66	-0.1	0	0	300	4	198	1	1	198.11	-0.05	0	0	4	198	1	1	0	0	5	5	0	0	0	0	0	0	0	0	0
761	6.8	69	0.36	0.36	-0.6	0	0	300	4	100	1	1	108.6	-7.92	0	0	4	100	1	1	0	0	5	5	0	0	0	0	0	0	0	0	0
762	6.8	69	0.36	0.36	-0.6	0	0	300	4	100	1	1	108.6	-7.92	0	0	4	100	1	1	0	0	5	5	0	0	0	0	0	0	0	0	0
763	21.6	120	0.83	0.84	-0.8	0	0	300	4	250	1	1	251.08	-0.43	0	0	4	250	1	1	0	0	5	5	0	0	0	0	0	0	0	0	0
764	32.2	133	1.11	1.11	-0.1	0	0	300	4	330	1	1	333.39	-1.02	0	0	4	330	1	1	0	0	5	5	0	0	0	0	0	0	0	0	0
765	33	132	1.13	1.13	0	0	0	300	4	340	1	1	339.02	0.29	0	0	4	340	1	1	0	0	5	5	0	0	0	0	0	0	0	0	0
766	14.8	114	0.63	0.63	-0.3	0	0	300	4	190	1	1	189.5	0.26	0	0	4	190	1	1	0	0	5	5	0	0	0	0	0	0	0	0	0
767	31	139	1.08	1.08	-0.2	0	0	300	4	324	1	1	324.79	-0.24	0	0	4	324	1	1	0	0	5	5	0	0	0	0	0	0	0	0	0
768	24.8	130	0.93	0.93	0.5	0	0	300	4	280	1	1	277.53	0.89	0	0	4	280	1	1	0	0	5	5	0	0	0	0	0	0	0	0	0
769	24.8	130	0.93	0.93	0.5	0	0	300	4	280	1	1	277.53	0.89	0	0	4	280	1	1	0	0	5	5	0	0	0	0	0	0	0	0	0
770	15.7	102	0.66	0.66	-0.1	0	0	300	4	200	1	1	198.11	0.96	0	0	4	200	1	1	0	0	5	5	0	0	0	0	0	0	0	0	0
771	11	71	0.5	0.5	-1	0	0	300	4	150	1	1	151.49	-0.98	0	0	4	150	1	1	0	0	5	5	0	0	0	0	0	0	0	0	0
772	36.6	132	1.21	1.21	-0.1	0	0	300	4	365	1	1	363.51	0.41	0	0	4	365	1	1	0	0	5	5	0	0	0	0	0	0	0	0	0
773	27	130	0.98	0.98	-0.3	0	0	300	4	300	1	1	294.95	1.71	0	0	4	300	1	1	0	0	5	5	0	0	0	0	0	0	0	0	0
774	7	78	0.37	0.37	0.3	0	0	300	4	120	1	1	110.64	8.46	0	0	4	120	1	1	0	0	5	5	0	0	0	0	0	0	0	0	0
775	9.2	80	0.46	0.46	0.4	0	0	300	4	135	1	1	137.4	-1.75	0	0	4	135	1	1	0	0	5	5	0	0	0	0	0	0	0	0	0
776	27.5	138	0.99	1	-0.6	0	0	300	4	300	1	1	298.72	0.43	0	0	4	300	1	1	0	0	5	5	0	0	0	0	0	0	0	0	0
777	27.5	138	0.99	1	-0.6	0	0	300	4	300	1	1	298.72	0.43	0	0	4	300	1	1	0	0	5	5	0	0	0	0	0	0	0	0	0
778	27.6	140	0.99	1	-0.8	0	0	300	4	300	1	1	299.49	0.17	0	0	4	300	1	1	0	0	5	5	0	0	0	0	0	0	0	0	0
779	8.1	72	0.41	0.41	-1	0	0	300	4	125	1	1	124.2	0.64	0	0	4	125	1	1	0	0	5	5	0	0	0	0	0	0	0	0	0
780	54	165	1.55	1.55	0.1	0	0	300	4	450	1	1	464.58	-3.14	0	0	4	450	1	1	0	0	5	5	0	0	0	0	0	0	0	0	0
781	18.7	95	0.75	0.75	-0.3	0	0	300	4	225	1	1	225.76	-0.34	0	0	4	225	1	1	0	0	5	5	0	0	0	0	0	0	0	0	0
782	18.5	95	0.75	0.75	0.5	0	0	300	4	220	1	1	223.96	-1.77	0	0	4	220	1	1	0	0	5	5	0	0	0	0	0	0	0	0	0
783	18.5	95	0.75	0.75	0.5	0	0	300	4	225	1	1	223.96	0.46	0	0	4	225	1	1	0	0	5	5	0	0	0	0	0	0	0	0	0
784	36.2	38	1.2	1.2	0	0	0	300	4	350	1	1	360.86	-3.01	0	0	4	350	1	1	0	0	5	5	0	0	0	0	0	0	0	0	0
785	50	146	1.47	1.48	-0.6	0	0	300	4	450	1	1	443.57	1.45	0	0	4	450	1	1	0	0	5	5	0	0	0	0	0	0	0	0	0
786	33	130	1.14	1.13	0.9	0	0	300	4	340	1	1	339.02	0.29	0	0	4	340	1	1	0	0	5	5	0	0	0	0	0	0	0	0	0
787	5.2	58	0.29	0.3	-2.2	0	0	75	4	15	1	1	22.23	-32.52	1	0	4	15	1	1	0	0	3	3	0	0	0	0	1	1	0	0	1
788	5.2	58	0.29	0.3	-2.2	0	0	75	4	15	1	1	22.23	-32.52	1	0	4	15	1	1	0	0	3	3	0	0	0	0	1	1	0	0	1
789	5.2	58	0.29	0.3	-2.2	0	0	75	4	15	1	1	22.23	-32.52	1	0	4	15	1	1	0	0	3	3	0	0	0	0	1	1	0	0	1
790	38	148	1.26	1.24	1.4	0	0	300	4	340	1	1	372.66	-8.76	0	0	4	380	1	1	11.76	1.97	5	1	0	0	0	0	0	0	0	0	0
791	35	146	1.1	1.18	-6.5	0	0	25	5	30	1	1	29.4	2.04	0	0	5	30	1	1	0	0	5	5	0	0	0	0	0	0	0	0	0
792	64.1	166	1.7	1.71	-0.5	0	0	25	5	40	1	1	42.73	-6.39	0	0	5	40	1	1	0	0	5	5	0	0	0	0	0	0	0	0	0
793	28	130	1.05	1.01	4.1	0	0	25	5	25	1	1	25.21	-0.84	0	0	5	25	1	1	0	0	5	5	0	0	0	0	0	0	0	0	0
794	28	130	1.05	1.01	4.1	0	0	25	5	25	1	1	25.21	-0.84	0	0	5	25	1	1	0	0	5	5	0	0	0	0	0	0	0	0	0
795	31	129	1.05	1.08	-3	0	0	25	5	25	1	1	27.07	-7.63	0	0	5	25	1	1	0	0	5	5	0	0	0	0	0	0	0	0	0
796	26	138	0.96	0.96	0.3	0	0	25	5	24	1	1	23.92	0.32	0	0	5	24	1	1	0	0	5	5	0	0	0	0	0	0	0	0	0
797	26	138	0.96	0.96	0.3	0	0	25	5	24	1	1	23.92	0.32	0	0	5	24	1	1	0	0	5	5	0	0	0	0	0	0	0	0	0
798	26	138	0.96	0.96	0.3	0	0	25	5	25	1	1	23.92	4.5	0	0	5	25	1	1	0	0	5	5	0	0	0	0	0	0	0	0	0
799	26	138	0.96	0.96	0.3	0	0	25	5	25	1	1	23.92	4.5	0	0	5	25	1	1	0	0	5	5	0	0	0	0	0	0	0	0	0
800	27.2	120	1.2	0.99	21.5	0	1	25	5	25	1	1	24.7	1.21	0	0	5	25	1	1	0	0	5	5	0	0	0	0	0	0	0	0	0
801	27.2	120	1.2	0.99	21.5	0	1	25	5	25	1	1	24.7	1.21	0	0	5	25	1	1	0	0	5	5	0	0	0	0	0	0	0	0	0
802	14	94	0.53	0.61	-12.5	1	0	25	5	15	1	1	15.14	-0.95	0	0	5	15	1	1	0	0	5	5	0	0	0	0	0	0	0	0	0
803	14	94	0.53	0.61	-12.5	1	0	25	5	15	1	1	15.14	-0.95	0	0	5	15	1	1	0	0	5	5	0	0	0	0	0	0	0	0	0
804	34	146	0.86	1.15	-25.4	1	0	25	5	35	1	1	28.83	21.4	0	1	5	35	1	1	0	0	4	4	0	0	0	0	1	1	0	0	1
805	21.5	125	0.85	0.83	1.9	0	0	25	5	21	1	1	20.85	0.71	0	0	5	21	1	1	0	0	5	5	0	0	0	0	0	0	0	0	0
806	15.6	92	0.65	0.66	-1.1	0	0	25	5	16	1	1	16.43	-2.62	0	0	5	16	1	1	0	0	5	5	0	0	0	0	0	0	0	0	0
807	15.6	92	0.65	0.66	-1.1	0	0	25	5	16	1	1	16.43	-2.62	0	0	5	16	1	1	0	0	5	5	0	0	0	0	0	0	0	0	0
808	21	114	0.81	0.82	-1.2	0	0	25	5	24	1	1	20.5	17.1	0	1	5	24	1	1	0	0	4	4	0	0	0	0	1	1	0	0	1
809	21	114	0.81	0.82	-1.2	0	0	25	5	20	1	1	20.5	-2.42	0	0	5	20	1	1	0	0	5	5	0	0	0	0	0	0	0	0	0
810	11.4	93	0.51	0.52	-1.7	0	0	25	5	15	1	1	12.97	15.67	0	1	5	15	1	1	0	0	4	4	0	0	0	0	1	1	0	0	1
811	28	132	1	1.01	-0.8	0	0	25	5	25	1	1	25.21	-0.84	0	0	5	25	1	1	0	0	5	5	0	0	0	0	0	0	0	0	0
812	28	132	1	1.01	-0.8	0	0	25	5	25	1	1	25.21	-0.84	0	0	5	25	1	1	0	0	5	5	0	0	0	0	0	0	0	0	0
813	32.1	136	1.1	1.11	-0.8	0	0	25	5	28	1	1	27.72	1	0	0	5	28	1	1	0	0	5	5	0	0	0	0	0	0	0	0	0
814	32.1	136	1.1	1.11	-0.8	0	0	25	5	28	1	1	27.72	1	0	0	5	28	1	1	0	0	5	5	0	0	0	0	0	0	0	0	0
815	15	104	0.63	0.64	-1.3	0	0	25	5	17	1	1	15.95	6.57	0	0	5	17	1	1	0	0	5	5	0	0	0	0	0	0	0	0	0
816	39	148	1.26	1.26	-0.3	0	0	25	5	32	1	1	31.59	1.3	0	0	5	32	1	1	0	0	5	5	0	0	0	0	0	0	0	0	0
817	40	148	1.28	1.28	-0.4	0	0	25	5	32	1	1	32.12	-0.36	0	0	5	32	1	1	0	0	5	5	0	0	0	0	0	0	0	0	0
818	12.7	100	0.56	0.56	-0.5	0	0	25	5	14	1	1	14.07	-0.5	0	0	5	14	1	1	0	0	5	5	0	0	0	0	0	0	0	0	0
819	16.3	120	0.68	0.68	0.1	0	0	25	5	18	1	1	16.98	6.01	0	0	5	18	1	1	0	0	5	5	0	0	0	0	0	0	0	0	0
820	16.3	120	0.68	0.68	0.1	0	0	25	5	18	1	1	16.98	6.01	0	0	5	18	1	1	0	0	5	5	0	0	0	0	0	0	0	0	0
821	15.5	96	0.65	0.65	-0.6	0	0	25	5	16	1	1	16.35	-2.14	0	0	5	16	1	1	0	0	5	5	0	0	0	0	0	0	0	0	0
822	19.5	113	0.78	0.78	0.5	0	0	25	5	19.5	1	1	19.41	0.48	0	0	5	19.5	1	1	0	0	5	5	0	0	0	0	0	0	0	0	0
823	14.8	98	0.63	0.63	-0.3	0	0	25	5	15	1	1	15.79	-5.02	0	0	5	15	1	1	0	0	5	5	0	0	0	0	0	0	0	0	0
824	14.8	98	0.63	0.63	-0.3	0	0	25	5	15	1	1	15.79	-5.02	0	0	5	15	1	1	0	0	5	5	0	0	0	0	0	0	0	0	0
825	4.6	60	0.32	0.27	16.6	0	1	18.75	5	7	1	1	5.15	36.05	0	1	5	7	1	1	0	0	4	4	0	0	1	0	1	1	0	0	1
826	4.6	60	0.32	0.27	16.6	0	1	18.75	5	7	1	1	5.15	36.05	0	1	5	7	1	1	0	0	4	4	0	0	1	0	1	1	0	0	1
827	19.2	105	0.76	0.77	-1	0	0	25	5	19	1	1	19.18	-0.96	0	0	5	19	1	1	0	0	5	5	0	0	0	0	0	0	0	0	0
828	19.6	100	0.7	0.78	-10.2	1	0	25	5	17.5	1	1	19.48	-10.16	1	0	5	17.5	1	1	0	0	3	3	0	0	0	0	1	1	0	0	1
829	19.6	100	0.7	0.78	-10.2	1	0	25	5	17.5	1	1	19.48	-10.16	1	0	5	17.5	1	1	0	0	3	3	0	0	0	0	1	1	0	0	1
830	16.5	109	0.68	0.69	-0.8	0	0	25	5	17	1	1	17.14	-0.79	0	0	5	17	1	1	0	0	5	5	0	0	0	0	0	0	0	0	0
831	11.7	88	0.52	0.53	-1.7	0	0	25	5	13	1	1	13.23	-1.7	0	0	5	13	1	1	0	0	5	5	0	0	0	0	0	0	0	0	0
832	12.8	89	0.53	0.57	-6.4	0	0	25	5	13	1	1	14.15	-8.15	0	0	5	13	1	1	0	0	5	5	0	0	0	0	0	0	0	0	0
833	14	100	0.6	0.61	-1	0	0	25	5	15	1	1	15.14	-0.95	0	0	5	15	1	1	0	0	5	5	0	0	0	0	0	0	0	0	0
834	14	100	0.6	0.61	-1	0	0	25	5	15	1	1	15.14	-0.95	0	0	5	15	1	1	0	0	5	5	0	0	0	0	0	0	0	0	0
835	16	105	0.67	0.67	0	0	0	25	5	17	1	1	16.75	1.52	0	0	5	17	1	1	0	0	5	5	0	0	0	0	0	0	0	0	0
836	16	105	0.67	0.67	0	0	0	25	5	17	1	1	16.75	1.52	0	0	5	17	1	1	0	0	5	5	0	0	0	0	0	0	0	0	0
837	63	157	1.7	1.69	0.4	0	0	25	5	44	1	1	42.32	3.97	0	0	5	44	1	1	0	0	5	5	0	0	0	0	0	0	0	0	0
838	63	157	1.7	1.69	0.4	0	0	25	5	44	1	1	42.32	3.97	0	0	5	44	1	1	0	0	5	5	0	0	0	0	0	0	0	0	0
839	29.5	129	1.05	1.05	0.4	0	0	25	5	26	1	1	26.15	-0.58	0	0	5	26	1	1	0	0	5	5	0	0	0	0	0	0	0	0	0
840	29.5	129	1.05	1.05	0.4	0	0	25	5	26	1	1	26.15	-0.58	0	0	5	26	1	1	0	0	5	5	0	0	0	0	0	0	0	0	0
841	26.7	146	0.98	0.98	0.5	0	0	25	5	25	1	1	24.38	2.55	0	0	5	25	1	1	0	0	5	5	0	0	0	0	0	0	0	0	0
842	26.7	146	0.98	0.98	0.5	0	0	25	5	25	1	1	24.38	2.55	0	0	5	25	1	1	0	0	5	5	0	0	0	0	0	0	0	0	0
843	16	115	0.6	0.67	-10.4	1	0	25	5	15	1	1	16.75	-10.42	1	0	5	15	1	1	0	0	3	3	0	0	0	0	1	1	0	0	1
844	17	114	0.66	0.7	-5.8	0	0	25	5	15	1	1	17.52	-14.4	1	0	5	15	1	1	0	0	3	3	0	0	0	0	1	1	0	0	1
845	23.5	119	0.88	0.89	-1.1	0	0	25	5	22	1	1	22.25	-1.11	0	0	5	22	1	1	0	0	5	5	0	0	0	0	0	0	0	0	0
846	23.5	119	0.88	0.89	-1.1	0	0	25	5	22	1	1	22.25	-1.11	0	0	5	22	1	1	0	0	5	5	0	0	0	0	0	0	0	0	0
847	13.5	98	0.58	0.59	-1.6	0	0	25	5	14	1	1	14.73	-4.98	0	0	5	14	1	1	0	0	5	5	0	0	0	0	0	0	0	0	0
848	62	162	1.67	1.68	-0.5	0	0	25	5	46	1	1	41.94	9.68	0	0	5	46	1	1	0	0	5	5	0	0	0	0	0	0	0	0	0
849	62	162	1.67	1.68	-0.5	0	0	25	5	46	1	1	41.94	9.68	0	0	5	46	1	1	0	0	5	5	0	0	0	0	0	0	0	0	0
850	7.1	72	0.37	0.37	-1.1	0	0	18.75	5	7.1	1	1	7.01	1.25	0	0	5	7.1	1	1	0	0	5	5	0	0	0	0	0	0	0	0	0
851	7.1	72	0.37	0.37	-1.1	0	0	18.75	5	7.1	1	1	7.01	1.25	0	0	5	7.1	1	1	0	0	5	5	0	0	0	0	0	0	0	0	0
852	16.5	111	0.63	0.69	-8.1	0	0	25	5	16	1	1	17.14	-6.63	0	0	5	16	1	1	0	0	5	5	0	0	0	0	0	0	0	0	0
853	3.7	53	0.23	0.24	-3.4	0	0	18.75	5	5.4	1	1	4.46	21.01	0	1	5	5.4	1	1	0	0	4	4	0	0	1	0	1	1	0	0	1
854	16.5	103	0.7	0.69	2.1	0	0	25	5	18	1	1	17.14	5.04	0	0	5	18	1	1	0	0	5	5	0	0	0	0	0	0	0	0	0
855	16.5	103	0.7	0.69	2.1	0	0	25	5	18	1	1	17.14	5.04	0	0	5	18	1	1	0	0	5	5	0	0	0	0	0	0	0	0	0
856	16.5	103	0.7	0.69	2.1	0	0	25	5	18	1	1	17.14	5.04	0	0	5	18	1	1	0	0	5	5	0	0	0	0	0	0	0	0	0
857	23.1	115	0.87	0.88	-1	0	0	25	5	23	1	1	21.97	4.68	0	0	5	23	1	1	0	0	5	5	0	0	0	0	0	0	0	0	0
858	30	135	1.05	1.06	-0.8	0	0	25	5	27	1	1	26.46	2.05	0	0	5	27	1	1	0	0	5	5	0	0	0	0	0	0	0	0	0
859	31	135	1.08	1.08	-0.2	0	0	25	5	27	1	1	27.07	-0.24	0	0	5	27	1	1	0	0	5	5	0	0	0	0	0	0	0	0	0
860	3.9	53	0.25	0.25	1.6	0	0	25	5	6	1	1	6.15	-2.44	0	0	5	6	1	1	0	0	5	5	0	0	0	0	0	0	0	0	0
861	3.9	53	0.25	0.25	1.6	0	0	25	5	6	1	1	6.15	-2.44	0	0	5	6	1	1	0	0	5	5	0	0	0	0	0	0	0	0	0
862	22	120	0.84	0.85	-1	0	0	25	5	21	1	1	21.21	-0.97	0	0	5	21	1	1	0	0	5	5	0	0	0	0	0	0	0	0	0
863	22	120	0.84	0.85	-1	0	0	25	5	21	1	1	21.21	-0.97	0	0	5	21	1	1	0	0	5	5	0	0	0	0	0	0	0	0	0
864	62.1	137	1.68	1.68	0.1	0	0	25	5	40	1	1	41.98	-4.71	0	0	5	42	1	1	5	0	5	5	0	0	0	0	0	0	0	0	0
865	62.1	137	1.68	1.68	0.1	0	0	25	5	40	1	1	41.98	-4.71	0	0	5	40	1	1	0	0	5	5	0	0	0	0	0	0	0	0	0
866	11.5	84	0.52	0.52	-0.4	0	0	25	5	13	1	1	13.05	-0.42	0	0	5	13	1	1	0	0	5	5	0	0	0	0	0	0	0	0	0
867	11.5	84	0.52	0.52	-0.4	0	0	25	5	13	1	1	13.05	-0.42	0	0	5	13	1	1	0	0	5	5	0	0	0	1	1	0	0	0	1
868	41	138	1.3	1.31	-0.4	0	0	25	5	35	1	1	32.63	7.25	0	0	5	35	1	1	0	0	5	5	0	0	0	0	0	0	0	0	0
869	41	138	1.3	1.31	-0.4	0	0	25	5	35	1	1	32.63	7.25	0	0	5	35	1	1	0	0	5	5	0	0	0	0	0	0	0	0	0
870	13.6	96	0.59	0.59	-0.4	0	0	25	5	15	1	1	14.82	1.24	0	0	5	15	1	1	0	0	5	5	0	0	0	0	0	0	0	0	0
871	13.6	96	0.59	0.59	-0.4	0	0	25	5	15	1	1	14.82	1.24	0	0	5	15	1	1	0	0	5	5	0	0	0	0	0	0	0	0	0
872	12.9	87	0.56	0.57	-1.4	0	0	25	5	14	1	1	14.2	-1.43	0	0	5	14	1	1	0	0	5	5	0	0	0	0	0	0	0	0	0
873	12.9	87	0.56	0.57	-1.4	0	0	25	5	14	1	1	14.2	-1.43	0	0	5	14	1	1	0	0	5	5	0	0	0	0	0	0	0	0	0
874	19.1	114	0.76	0.76	-0.6	0	0	25	5	19	1	1	19.11	-0.58	0	0	5	19	1	1	0	0	5	5	0	0	0	0	0	0	0	0	0
875	19.1	114	0.76	0.76	-0.6	0	0	25	5	19	1	1	19.11	-0.58	0	0	5	19	1	1	0	0	5	5	0	0	0	0	0	0	0	0	0
876	6.9	63	0.37	0.37	1.1	0	0	25	5	9	1	1	9.15	-1.64	0	0	5	9	1	1	0	0	5	5	0	0	0	0	0	0	0	0	0
877	6.9	63	0.37	0.37	1.1	0	0	25	5	9	1	1	9.15	-1.64	0	0	5	9	1	1	0	0	5	5	0	0	0	0	0	0	0	0	0
878	13.5	93	0.59	0.59	0.1	0	0	25	5	15	1	1	14.73	1.8	0	0	5	15	1	1	0	0	5	5	0	0	0	0	0	0	0	0	0
879	14.9	93	0.63	0.63	0	0	0	25	5	15	1	1	15.87	-5.5	0	0	5	15	1	1	0	0	5	5	0	0	0	0	0	0	0	0	0
880	14	102	0.6	0.61	-1	0	0	25	5	16	1	1	15.14	5.65	0	0	5	16	1	1	0	0	5	5	0	0	0	0	0	0	0	0	0
881	14	102	0.6	0.61	-1	0	0	25	5	16	1	1	15.14	5.65	0	0	5	16	1	1	0	0	5	5	0	0	0	0	0	0	0	0	0
882	36	140	1.19	1.2	-0.7	0	0	25	5	30	1	1	29.96	0.13	0	0	5	30	1	1	0	0	5	5	0	0	0	0	0	0	0	0	0
883	36	140	1.19	1.2	-0.7	0	0	25	5	30	1	1	29.96	0.13	0	0	5	30	1	1	0	0	5	5	0	0	0	0	0	0	0	0	0
884	14.1	101	0.61	0.61	0.2	0	0	25	5	12	1	1	15.23	-21.19	1	0	5	12	1	1	0	0	3	3	0	0	0	0	1	1	0	0	1
885	29	137	1.03	1.03	-0.3	0	0	25	5	25	1	1	25.84	-3.25	0	0	5	25	1	1	0	0	5	5	0	0	0	0	0	0	0	0	0
886	28.4	139	1.02	1.02	0	0	0	25	5	25	1	1	25.46	-1.82	0	0	5	25	1	1	0	0	5	5	0	0	0	0	0	0	0	0	0
887	36.5	138	1.2	1.21	-0.8	0	0	25	5	30	1	1	30.24	-0.78	0	0	5	30	1	1	0	0	5	5	0	0	0	0	0	0	0	0	0
888	39.8	144	1.28	1.28	0	0	0	25	5	32	1	1	32.01	-0.03	0	0	5	32	1	1	0	0	5	5	0	0	0	0	0	0	0	0	0
889	39.8	144	1.28	1.28	0	0	0	25	5	32	1	1	32.01	-0.03	0	0	5	32	1	1	0	0	5	5	0	0	0	0	0	0	0	0	0
890	20.6	120	0.8	0.81	-1	0	0	25	5	20	1	1	20.21	-1.03	0	0	5	20	1	1	0	0	5	5	0	0	0	0	0	0	0	0	0
891	20.6	120	0.8	0.81	-1	0	0	25	5	20	1	1	20.21	-1.03	0	0	5	20	1	1	0	0	5	5	0	0	0	0	0	0	0	0	0
892	35.5	133	1.18	1.19	-0.6	0	0	25	5	25	1	1	29.68	-15.77	1	0	5	25	1	1	0	0	3	3	0	0	0	0	1	1	0	0	1
893	35.5	133	1.18	1.19	-0.6	0	0	25	5	25	1	1	29.68	-15.77	1	0	5	25	1	1	0	0	3	3	0	0	0	0	1	1	0	0	1
894	11.5	81	0.52	0.52	-0.4	0	0	25	5	13	1	1	13.05	-0.42	0	0	5	13	1	1	0	0	5	5	0	0	0	0	0	0	0	0	0
895	31	135	1.11	1.08	2.5	0	0	25	5	27	1	1	27.07	-0.24	0	0	5	27	1	1	0	0	5	5	0	0	0	0	0	0	0	0	0
896	16.5	110	0.68	0.69	-0.8	0	0	25	5	17	1	1	17.14	-0.79	0	0	5	17	1	1	0	0	5	5	0	0	0	0	0	0	0	0	0
897	16.5	110	0.68	0.69	-0.8	0	0	25	5	17	1	1	17.14	-0.79	0	0	5	17	1	1	0	0	5	5	0	0	0	0	0	0	0	0	0
898	19.5	114	0.79	0.78	1.8	0	0	25	5	20	1	1	19.41	3.06	0	0	5	20	1	1	0	0	5	5	0	0	0	0	0	0	0	0	0
899	19.5	114	0.79	0.78	1.8	0	0	25	5	20	1	1	19.41	3.06	0	0	5	20	1	1	0	0	5	5	0	0	0	0	0	0	0	0	0
900	12	98	0.53	0.54	-1.7	0	0	25	5	15	1	1	13.48	11.27	0	1	5	15	1	1	0	0	4	4	0	0	0	0	1	1	0	0	1
901	11.1	98	0.51	0.51	0.3	0	0	25	5	12	1	1	12.71	-5.59	0	0	5	12	1	1	0	0	5	5	0	0	0	0	0	0	0	0	0
902	54.5	155	1.56	1.56	0.2	0	0	25	5	40	1	1	38.93	2.76	0	0	5	40	1	1	0	0	5	5	0	0	0	0	0	0	0	0	0
903	58	165	1.59	1.61	-1.5	0	0	25	5	40	1	1	40.37	-0.92	0	0	5	40	1	1	0	0	5	5	0	0	0	0	0	0	0	0	0
904	58	165	1.59	1.61	-1.5	0	0	25	5	40	1	1	40.37	-0.92	0	0	5	40	1	1	0	0	5	5	0	0	0	0	0	0	0	0	0
905	15.3	93	0.65	0.65	0.4	0	0	25	5	16	1	1	16.19	-1.18	0	0	5	16	1	1	0	0	5	5	0	0	0	0	0	0	0	0	0
906	15.3	93	0.65	0.65	0.4	0	0	25	5	16	1	1	16.19	-1.18	0	0	5	16	1	1	0	0	5	5	0	0	0	0	0	0	0	0	0
907	16.8	110	0.69	0.69	-0.7	0	0	25	5	20	1	1	17.37	15.15	0	1	5	20	1	1	0	0	4	4	0	0	0	0	1	1	0	0	1
908	21.1	132	0.99	0.82	20.3	0	1	25	5	25	1	1	20.57	21.55	0	1	5	25	1	1	0	0	4	4	0	0	0	0	1	1	0	0	1
909	32.3	139	1.11	1.11	-0.3	0	0	25	5	27	1	1	27.84	-3.02	0	0	5	27	1	1	0	0	5	5	0	0	0	0	0	0	0	0	0
910	32.3	139	1.11	1.11	-0.3	0	0	25	5	27	1	1	27.84	-3.02	0	0	5	27	1	1	0	0	5	5	0	0	0	0	0	0	0	0	0
911	24.4	128	0.91	0.91	-0.5	0	0	25	5	23	1	1	22.86	0.62	0	0	5	23	1	1	0	0	5	5	0	0	0	0	0	0	0	0	0
912	24.4	128	0.91	0.91	-0.5	0	0	25	5	23	1	1	22.86	0.62	0	0	5	23	1	1	0	0	5	5	0	0	0	0	0	0	0	0	0
913	26.5	130	0.91	0.97	-6.2	0	0	25	5	23	1	1	24.25	-5.15	0	0	5	23	1	1	0	0	5	5	0	0	0	0	0	0	0	0	0
914	26	120	0.96	0.96	0.3	0	0	25	5	20	1	1	23.92	-16.4	1	0	5	20	1	1	0	0	3	3	0	0	0	0	1	1	0	0	1
915	33.5	114	1.14	1.14	-0.1	0	0	25	5	28.5	1	1	28.54	-0.15	0	0	5	28.5	1	1	0	0	5	5	0	0	0	0	0	0	0	0	0
916	33.5	114	1.14	1.14	-0.1	0	0	25	5	30	1	1	28.54	5.11	0	0	5	30	1	1	0	0	5	5	0	0	0	0	0	0	0	0	0
917	29.8	136	1.05	1.05	0	0	0	25	5	30	1	1	26.34	13.91	0	1	5	30	1	1	0	0	4	4	0	0	0	0	1	1	0	0	1
918	13	90	0.57	0.57	-0.5	0	0	25	5	15	1	1	14.32	4.75	0	0	5	15	1	1	0	0	5	5	0	0	0	0	0	0	0	0	0
919	52	160	1.51	1.51	-0.3	0	0	25	5	38	1	1	37.85	0.39	0	0	5	38	1	1	0	0	5	5	0	0	0	0	0	0	0	0	0
920	52	160	1.51	1.51	-0.3	0	0	25	5	38	1	1	37.85	0.39	0	0	5	38	1	1	0	0	5	5	0	0	0	0	0	0	0	0	0
921	14	102	0.6	0.61	-1	0	0	25	5	15	1	1	15.14	-0.95	0	0	5	15	1	1	0	0	5	5	0	0	0	0	0	0	0	0	0
922	11	71	0.5	0.5	-1	0	0	18.75	5	10	1	1	9.47	5.62	0	0	5	10	1	1	0	0	5	5	0	0	0	0	0	0	0	0	0
923	11	71	0.5	0.5	-1	0	0	18.75	5	12.5	1	1	9.47	32.03	0	1	5	12.5	1	1	0	0	4	4	0	0	0	0	1	1	0	0	1
924	13.5	87	0.59	0.59	0.1	0	0	25	5	15	1	1	14.73	1.8	0	0	5	15	1	1	0	0	5	5	0	0	0	0	0	0	0	0	0
925	13.5	87	0.59	0.59	0.1	0	0	25	5	15	1	1	14.73	1.8	0	0	5	15	1	1	0	0	5	5	0	0	0	0	0	0	0	0	0
926	15.5	106	0.65	0.65	-0.6	0	0	25	5	20	1	1	16.35	22.32	0	1	5	20	1	1	0	0	4	4	0	0	0	0	1	1	0	0	1
927	15.5	106	0.65	0.65	-0.6	0	0	25	5	20	1	1	16.35	22.32	0	1	5	20	1	1	0	0	4	4	0	0	0	0	1	1	0	0	1
928	30	130	1.05	1.06	-0.8	0	0	25	5	26	1	1	26.46	-1.73	0	0	5	26	1	1	0	0	5	5	0	0	0	0	0	0	0	0	0
929	27.6	141	1.05	1	5.2	0	0	25	5	26	1	1	24.96	4.18	0	0	5	26	1	1	0	0	5	5	0	0	0	0	0	0	0	0	0
930	61	147	1.66	1.66	-0.1	0	0	25	5	50	1	1	41.56	20.32	0	1	5	50	1	1	0	0	4	4	0	0	0	0	1	1	0	0	1
931	28	128	1.01	1.01	0.2	0	0	25	5	30	1	1	25.21	18.99	0	1	5	30	1	1	0	0	4	4	0	0	0	0	1	1	0	0	1
932	14	98	0.61	0.61	0.7	0	0	25	5	15	1	1	15.14	-0.95	0	0	5	15	1	1	0	0	5	5	0	0	0	0	0	0	0	0	0
933	14	98	0.61	0.61	0.7	0	0	25	5	15	1	1	15.14	-0.95	0	0	5	15	1	1	0	0	5	5	0	0	0	0	0	0	0	0	0
934	8.3	70	0.3	0.42	-28.9	1	0	25	5	8.5	1	1	10.55	-19.43	1	0	5	8.5	1	1	0	0	3	3	0	0	0	0	1	1	0	0	1
935	29	119	1.03	1.03	-0.3	0	0	25	5	25	1	1	25.84	-3.25	0	0	5	25	1	1	0	0	5	5	0	0	0	0	0	0	0	0	0
936	29	119	1.03	1.03	-0.3	0	0	25	5	25	1	1	25.84	-3.25	0	0	5	25	1	1	0	0	5	5	0	0	0	0	0	0	0	0	0
937	13	94	0.57	0.57	-0.5	0	0	25	5	14	1	1	14.32	-2.24	0	0	5	14	1	1	0	0	5	5	0	0	0	0	0	0	0	0	0
938	46	154	1.4	1.4	-0.3	0	0	25	5	42	1	1	35.11	19.62	0	1	5	42	1	1	0	0	4	4	0	0	0	0	1	1	0	0	1
939	14	103	0.6	0.61	-1	0	0	25	5	15	1	1	15.14	-0.95	0	0	5	15	1	1	0	0	5	5	0	0	0	0	0	0	0	0	0
940	9	75	0.45	0.45	0	0	0	25	5	13.5	1	1	11.25	20	0	1	5	13.5	1	1	0	0	4	4	0	0	0	0	1	1	0	0	1
941	31.5	138	1.09	1.09	-0.4	0	0	25	5	25	1	1	27.37	-8.65	0	0	5	25	1	1	0	0	5	5	0	0	0	0	0	0	0	0	0
942	21.5	108	0.83	0.83	-0.5	0	0	25	5	21	1	1	20.85	0.71	0	0	5	21	1	1	0	0	5	5	0	0	0	0	0	0	0	0	0
943	21.5	108	0.83	0.83	-0.5	0	0	25	5	21	1	1	20.85	0.71	0	0	5	21	1	1	0	0	5	5	0	0	0	0	0	0	0	0	0
944	33	125	1.13	1.13	0	0	0	25	5	30	1	1	28.25	6.19	0	0	5	30	1	1	0	0	5	5	0	0	0	0	0	0	0	0	0
945	45.5	145	1.4	1.39	0.4	0	0	25	5	35	1	1	34.87	0.37	0	0	5	35	1	1	0	0	5	5	0	0	0	0	0	0	0	0	0
946	9.1	72	0.45	0.45	-0.9	0	0	30	5	13.5	1	1	13.62	-0.88	0	0	5	13.5	1	1	0	0	5	5	0	0	0	0	0	0	0	0	0
947	9.1	72	0.45	0.45	-0.9	0	0	30	5	13.5	1	1	13.62	-0.88	0	0	5	13.5	1	1	0	0	5	5	0	0	0	0	0	0	0	0	0
948	68.4	166	1.77	1.77	-0.1	0	0	25	5	43	1	1	44.29	-2.91	0	0	5	43	1	1	0	0	5	5	0	0	0	0	0	0	0	0	0
949	68.4	166	1.77	1.77	-0.1	0	0	25	5	43	1	1	44.29	-2.91	0	0	5	43	1	1	0	0	5	5	0	0	0	0	0	0	0	0	0
950	18.1	95	0.73	0.73	-0.6	0	0	25	5	18	1	1	18.36	-1.97	0	0	5	18	1	1	0	0	5	5	0	0	0	0	0	0	0	0	0
951	18.1	95	0.73	0.73	-0.6	0	0	25	5	18	1	1	18.36	-1.97	0	0	5	18	1	1	0	0	5	5	0	0	0	0	0	0	0	0	0
952	50	148	1.48	1.48	0.1	0	0	25	5	37	1	1	36.96	0.1	0	0	5	37	1	1	0	0	5	5	0	0	0	0	0	0	0	0	0
953	48	148	1.44	1.44	-0.1	0	0	30	5	42	1	1	43.26	-2.91	0	0	5	42	1	1	0	0	5	5	0	0	0	0	0	0	0	0	0
954	50	166	1.48	1.48	0.1	0	0	25	5	36	1	1	36.96	-2.61	0	0	5	36	1	1	0	0	5	5	0	0	0	0	0	0	0	0	0
955	37	149	1.22	1.22	0	0	0	25	5	36	1	1	30.51	17.99	0	1	5	36	1	1	0	0	4	4	0	0	0	0	1	1	0	0	1
956	50	148	1.47	1.48	-0.6	0	0	25	5	37	1	1	36.96	0.1	0	0	5	37	1	1	0	0	5	5	0	0	0	0	0	0	0	0	0
957	50	148	1.47	1.48	-0.6	0	0	25	5	37	1	1	36.96	0.1	0	0	5	37	1	1	0	0	5	5	0	0	0	0	0	0	0	0	0
958	16.5	97	0.68	0.69	-0.8	0	0	25	5	17	1	1	17.14	-0.79	0	0	5	17	1	1	0	0	5	5	0	0	0	1	1	0	0	0	1
959	14.1	97	0.69	0.61	13.3	0	1	25	5	18	1	1	15.23	18.22	0	1	5	18	1	1	0	0	4	4	0	0	0	0	1	1	0	0	1
960	39.3	130	1.26	1.27	-0.8	0	0	25	5	30	1	1	31.75	-5.51	0	0	5	30	1	1	0	0	5	5	0	0	0	0	0	0	0	0	0
961	41	144	1.3	1.31	-0.4	0	0	25	5	35	1	1	32.63	7.25	0	0	5	35	1	1	0	0	5	5	0	0	0	0	0	0	0	0	0
962	41	144	1.3	1.31	-0.4	0	0	25	5	35	1	1	32.63	7.25	0	0	5	35	1	1	0	0	5	5	0	0	0	0	0	0	0	0	0
963	44	155	1.38	1.37	1	0	0	25	5	40	1	1	34.14	17.16	0	1	5	40	1	1	0	0	4	4	0	0	0	0	1	1	0	0	1
964	5.2	58	0.29	0.3	-2.2	0	0	30	5	6	1	1	8.89	-32.52	1	0	5	40	1	1	566.67	349.84	3	2	0	0	0	0	1	1	1	0	2
965	5.2	58	0.29	0.3	-2.2	0	0	30	5	6	1	1	8.89	-32.52	1	0	5	40	1	1	566.67	349.84	3	2	0	0	0	0	1	1	1	0	2
966	43	163	1.34	1.35	-0.4	0	0	30	5	40	1	1	40.38	-0.93	0	0	5	40	1	1	0	0	5	5	0	0	0	0	0	0	0	0	0
967	43	163	1.34	1.35	-0.4	0	0	30	5	40	1	1	40.38	-0.93	0	0	5	40	1	1	0	0	5	5	0	0	0	0	0	0	0	0	0
968	12	87	0.54	0.54	0	0	0	25	5	13.5			13.48	0.15	0	0	5	13.5			0	0	5	5	0	0	0	1	1	0	0	0	1
969	12.4	86	0.55	0.55	0	0	0	25	5	13.8			13.82	-0.13	0	0	5	13.8			0	0	5	5	0	0	0	0	0	0	0	0	0
970	11.4	93	0.51	0.52	-1.7	0	0	25	5	15	1	1	12.97	15.67	0	1	5	15	1	1	0	0	4	4	0	0	0	0	1	1	0	1	1
971	13.5	98	0.58	0.59	-1.6	0	0	25	5	140	1	1	14.73	850.16	0	1	5	140	1	1	0	0	4	4	0	0	0	0	1	1	0	1	1
972	3.7	53	0.23	0.24	-3.4	0	0	18.75	5	5.4	1	1	4.46	21.01	0	1	5	5.4	1	1	0	0	4	4	0	0	1	0	1	1	0	1	1
973	16	98	0.66	0.67	-1.5	0	0	25	5	25	1	1	16.75	49.3	0	1	5	25	1	1	0	0	4	4	0	0	0	0	1	1	0	1	1
974	12	98	0.53	0.54	-1.7	0	0	25	5	15	1	1	13.48	11.27	0	1	5	15	1	1	0	0	4	4	0	0	0	0	1	1	0	1	1
975	61	147	1.66	1.66	-0.1	0	0	25	5	50	1	1	41.56	20.32	0	1	5	50	1	1	0	0	4	4	0	0	0	0	1	1	0	1	1
976	51.3	165	1.5	1.5	-0.1	0	0	25	5	50	1	1	37.54	33.18	0	1	5	50	1	1	0	0	4	4	0	0	0	0	1	1	0	1	1
977	44	155	1.38	1.37	1	0	0	25	5	40	1	1	34.14	17.16	0	1	5	40	1	1	0	0	4	4	0	0	0	0	1	1	0	1	1
978	27.7	134	1	1	-0.1	0	0	25	5	35	1	1	25.02	39.88	0	1	5	35	1	1	0	0	4	4	0	0	0	0	1	1	0	1	1
979	16.8	110	0.69	0.69	-0.7	0	0	25	5	20	1	1	17.37	15.15	0	1	5	20	1	1	0	0	4	4	0	0	0	0	1	1	0	1	1
980	51.3	165	1.5	1.5	-0.1	0	0	25	5	50	1	1	37.54	33.18	0	1	5	50	1	1	0	0	4	4	0	0	0	0	1	1	0	1	1
981	40.3	164	1.29	1.29	-0.1	0	0	300	6	390	1	12	387.26	0.71	0	0	6	390	1	12	0	0	5	5	0	0	0	0	0	0	0	0	0
982	35	146	1.1	1.18	-6.5	0	0	6	7	1.75	1	6	1.76	-0.79	0	0	7	1.75	1	6	0	0	5	5	0	0	0	0	0	0	0	0	0
983	31.2	143	1.1	1.09	1.2	0	0	1.5	7	1.5	1	12	1.63	-8.04	0	0	7	1.5	1	12	0	0	5	5	0	0	0	0	0	0	0	0	0
984	58	166	1.61	1.61	-0.3	0	0	6	7	2.5	1	6	2.42	3.21	0	0	7	2.5	1	6	0	0	5	5	2	1	0	0	0	0	0	0	1
985	23.4	132	0.9	0.89	1.5	0	0	6	7	1.4	2	6	1.33	5.21	0	0	7	1.4	2	6	0	0	5	5	0	0	0	0	0	0	0	0	0
986	20.8	110	0.8	0.81	-1.7	0	0	6	7	1.3	2	6	1.22	6.46	0	0	7	1.3	1	6	0	0	5	5	0	0	0	0	0	0	0	0	0
987	31	129	1.05	1.08	-3	0	0	6	7	1.6	2	6	1.62	-1.48	0	0	7	1.6	2	6	0	0	5	5	0	0	0	0	0	0	0	0	0
988	28	130	1.05	1.01	4.1	0	0	6	7	1.5	2	6	1.51	-0.84	0	0	7	1.5	2	6	0	0	5	5	0	0	0	0	0	0	0	0	0
989	28	130	1.05	1.01	4.1	0	0	6	7	1.5	1	6	1.51	-0.84	0	0	7	1.5	1	6	0	0	5	5	0	0	0	0	0	0	0	0	0
990	14	116	0.6	0.61	-1	0	0	6	7	1	1	6	0.91	10.05	0	1	7	1	1	6	0	0	4	4	0	0	0	0	1	1	0	0	1
991	26.5	123	0.9	0.97	-7.2	0	0	6	7	1.5	1	6	1.45	3.1	0	0	7	1.5	1	6	0	0	5	5	0	0	0	0	0	0	0	0	0
992	26.5	116	0.96	0.97	-1	0	0	6	7	0.75	2	24	1.45	-48.45	1	0	7	0.75	2	24	0	0	3	3	0	0	0	0	1	1	0	0	1
993	26.8	138	0.95	0.98	-2.8	0	0	6	7	1.5	1	6	1.47	2.28	0	0	7	1.5	1	6	0	0	5	5	0	0	0	0	0	0	0	0	0
994	26.8	138	0.95	0.98	-2.8	0	0	6	7	1.5	1	6	1.47	2.28	0	0	7	1.4	1	6	-6.67	0	5	5	0	0	0	0	0	0	0	0	0
995	26.8	138	0.95	0.98	-2.8	0	0	6	7	1.4	1	6	1.47	-4.54	0	0	7	1.4	2	6	0	0	5	5	0	0	0	0	0	0	0	0	0
996	26.8	138	0.95	0.98	-2.8	0	0	6	7	1.5	1	6	1.47	2.28	0	0	7	1.5	1	6	0	0	5	5	0	0	0	0	0	0	0	0	0
997	27.2	120	1.2	0.99	21.5	0	1	6	7	1.5	2	6	1.48	1.21	0	0	7	1.5	2	6	0	0	5	5	0	0	0	0	0	0	0	0	0
998	27.2	120	0.98	0.99	-0.8	0	0	6	7	1.5	2	6	1.48	1.21	0	0	7	1.5	2	6	0	0	5	5	0	0	0	0	0	0	0	0	0
999	25.7	120	0.96	0.95	1.2	0	0	6	7	1.5	1	8	1.42	5.37	0	0	7	1.5	1	8	0	0	5	5	0	0	0	0	0	0	0	0	0
1000	25.7	120	0.96	0.95	1.2	0	0	1.5	7	2.8	1	12	1.42	96.7	0	1	7	1.5	2	12	-46.43	5.37	5	1	0	0	0	0	1	1	0	0	1
1001	25.7	120	0.96	0.95	1.2	0	0	1.5	7	1.5	1	12	1.42	5.37	0	0	7	1.5	2	12	0	0	5	5	0	0	0	0	0	0	0	0	0
1002	25.7	120	0.96	0.95	1.2	0	0	6	7	1.5	1	24	1.42	5.37	0	0	7	1.5		24	0	0	5	5	0	0	0	0	0	0	0	0	0
1003	14	94	0.53	0.61	-12.5	1	0	6	7	0.8	1	6	0.91	-11.96	1	0	7	0.8	1	6	0	0	3	3	0	0	0	0	1	1	0	0	1
1004	14	94	0.53	0.61	-12.5	1	0	6	7	0.7	1	6	0.91	-22.96	1	0	7	0.7	1	6	0	0	3	3	2	1	0	0	1	1	0	0	2
1005	14	94	0.53	0.61	-12.5	1	0	6	7	0.7	1	8	0.91	-22.96	1	0	7	0.7	1	8	0	0	3	3	0	0	0	0	1	1	0	0	1
1006	10.7	87	0.51	0.49	3.1	0	0	6	7	0.7	2	6	0.74	-5.64	0	0	7	0.7	1	6	0	0	5	5	0	0	0	0	0	0	0	0	0
1007	10.7	87	0.51	0.49	3.1	0	0	6	7	0.73	1	6	0.74	-1.59	0	0	7	0.7	1	6	-4.11	0	5	5	0	0	0	0	0	0	0	0	0
1008	12.1	90	0.54	0.54	-0.5	0	0	6	7	0.75	2	6	0.81	-7.85	0	0	7	0.75	1	6	0	0	5	5	0	0	0	0	0	0	0	0	0
1009	12.1	90	0.54	0.54	-0.5	0	0	6	7	0.75	1	6	0.81	-7.85	0	0	7	0.75	2	6	0	0	5	5	0	0	0	0	0	0	0	0	0
1010	34	146	0.86	1.15	-25.4	1	0	6	7	1.7	1	6	1.73	-1.72	0	0	7	1.7	1	6	0	0	5	5	0	0	0	0	0	0	0	0	0
1011	34	146	0.86	1.15	-25.4	1	0	6	7	1.7	1	6	1.73	-1.72	0	0	7	1.7	2	6	0	0	5	5	0	0	0	0	0	0	0	0	0
1012	21.5	125	0.85	0.83	1.9	0	0	6	7	1.3	1	6	1.25	3.91	0	0	7	1.3	1	6	0	0	5	5	0	0	0	0	0	0	0	0	0
1013	21.5	125	0.85	0.83	1.9	0	0	6	7	1.24	1	8	1.25	-0.89	0	0	7	1.2	1	6	-3.23	0	5	5	0	0	0	0	0	0	0	0	0
1014	16	105	0.6	0.67	-10.4	1	0	6	7	1	1	6	1	-0.47	0	0	7	1	1	6	0	0	5	5	0	0	0	0	0	0	0	0	0
1015	16	105	0.6	0.67	-10.4	1	0	6	7	1	2	6	1	-0.47	0	0	7	1	2	1	0	0	5	5	0	0	0	0	0	0	0	0	0
1016	15.6	92	0.65	0.66	-1.1	0	0	6	7	0.8	1	6	0.99	-18.85	1	0	7	1	1	6	25	1.44	5	1	0	0	0	0	1	1	0	0	1
1017	15.6	92	0.65	0.66	-1.1	0	0	6	7	1.3	1	6	0.99	31.87	0	1	7	1.3	1	6	0	0	4	4	0	0	0	0	1	1	0	0	1
1018	15.6	92	0.65	0.66	-1.1	0	0	1.5	7	1.3	1	12	0.99	31.87	0	1	7	1.3	1	12	0	0	4	4	0	0	0	0	1	1	0	0	1
1019	15.6	92	0.65	0.66	-1.1	0	0	6	7	1.3	1	6	0.99	31.87	0	1	7	1.3	1	6	0	0	4	4	0	0	0	0	1	1	0	0	1
1020	15.6	92	0.65	0.66	-1.1	0	0	1.5	7	1.3	1	12	0.99	31.87	0	1	7	1.3	1	12	0	0	4	4	0	0	0	0	1	1	0	0	1
1021	11.5	92	0.52	0.52	-0.4	0	0	6	7	1.3	1	24	0.78	65.97	0	1	7	1.3	1	24	0	0	4	4	0	0	0	0	1	1	0	0	1
1022	14.7	96	0.62	0.63	-1.3	0	0	6	7	1	1	6	0.94	6.08	0	0	7	1	2	6	0	0	5	5	0	0	0	0	0	0	0	0	0
1023	15.8	96	0.64	0.66	-3.5	0	0	6	7	0.75	2	6	1	-24.64	1	0	7	0.75	2	6	0	0	3	3	0	0	0	0	1	1	0	0	1
1024	16	96	0.66	0.67	-1.5	0	0	6	7	1	2	6	1	-0.47	0	0	7	1	2	6	0	0	5	5	0	0	0	0	0	0	0	0	0
1025	21	114	0.81	0.82	-1.2	0	0	6	7	1.2	2	6	1.23	-2.42	0	0	7	1.2	2	6	0	0	5	5	0	0	0	0	0	0	0	0	0
1026	21	114	0.81	0.82	-1.2	0	0	6	7	1.2	2	6	1.23	-2.42	0	0	7	1.2	2	6	0	0	5	5	0	0	0	0	0	0	0	0	0
1027	23.1	117	0.87	0.88	-1	0	0	6	7	0.75	1	6	1.32	-43.11	1	0	7	0.75	1	6	0	0	3	3	0	0	0	0	1	1	0	0	1
1028	31.7	130	1.09	1.1	-0.9	0	0	6	7	1.6	1	8	1.65	-2.98	0	0	7	1.6	1	8	0	0	5	5	0	0	0	0	0	0	0	0	0
1029	31.7	130	1.09	1.1	-0.9	0	0	6	7	1.5	1	6	1.65	-9.04	0	0	7	1.5	2	6	0	0	5	5	0	0	0	0	0	0	0	0	0
1030	22.7	127	0.88	0.87	1.4	0	0	6	7	1.3	2	6	1.3	-0.13	0	0	7	1.3	2	6	0	0	5	5	0	0	0	0	0	0	0	0	0
1031	22.7	127	0.88	0.87	1.4	0	0	6	7	1.1	2	6	1.3	-15.49	1	0	7	1.1	2	6	0	0	3	3	0	0	0	0	1	1	0	0	1
1032	22.7	127	0.88	0.87	1.4	0	0	6	7	1.6	2	6	1.3	22.92	0	1	7	1.6	1	6	0	0	4	4	0	0	0	0	1	1	0	0	1
1033	11.4	93	0.51	0.52	-1.7	0	0	6	7	0.75	1	6	0.78	-3.61	0	0	7	0.75	1	6	0	0	5	5	0	0	0	0	0	0	0	0	0
1034	28	132	1	1.01	-0.8	0	0	6	7	1.5	2	6	1.51	-0.84	0	0	7	1.5	2	6	0	0	5	5	0	0	0	0	0	0	0	0	0
1035	30	132	1.05	1.06	-0.8	0	0	1.5	7	1.5	1	12	1.59	-5.51	0	0	7	1.5	1	12	0	0	5	5	0	0	0	0	0	0	0	0	0
1036	32	136	1.1	1.11	-0.6	0	0	6	7	1.5	1	6	1.66	-9.63	0	0	7	1.5	2	6	0	0	5	5	0	0	0	0	0	0	0	0	0
1037	30.5	140	1.08	1.07	0.9	0	0	6	7	1.5	1	6	1.61	-6.59	0	0	7	1.5	1	6	0	0	5	5	0	0	0	0	0	0	0	0	0
1038	28	140	1.08	1.01	7.1	0	0	1.5	7	0.8	1	12	1.51	-47.11	1	0	7	0.8	1	12	0	0	3	3	0	0	0	0	1	1	0	0	1
1039	28	140	1.08	1.01	7.1	0	0	6	7	0.8	1	24	1.51	-47.11	1	0	7	0.8	1	24	0	0	3	3	0	0	0	0	1	1	0	0	1
1040	15	104	0.63	0.64	-1.3	0	0	6	7	1	1	8	0.96	4.48	0	0	7	1	1	8	0	0	5	5	1	1	0	0	0	0	0	0	1
1041	40	148	1.28	1.28	-0.4	0	0	6	7	2	1	6	1.93	3.79	0	0	7	2	1	6	0	0	5	5	0	0	0	0	0	0	0	0	0
1042	12.7	100	0.56	0.56	-0.5	0	0	6	7	0.88	1	6	0.84	4.24	0	0	7	0.88	1	6	0	0	5	5	0	0	0	0	0	0	0	0	0
1043	13.5	93	0.59	0.59	0.1	0	0	6	7	0.75	1	6	0.88	-15.16	1	0	7	0.75	1	6	0	0	3	3	0	0	0	0	1	1	0	0	1
1044	13.5	93	0.59	0.59	0.1	0	0	6	7	0.7	1	8	0.88	-20.82	1	0	7	0.7	1	8	0	0	3	3	0	0	0	0	1	1	0	0	1
1045	16.3	120	0.68	0.68	0.1	0	0	6	7	1.1	2	6	1.02	7.97	0	0	7	1.1	1	6	0	0	5	5	0	0	0	0	0	0	0	0	0
1046	16.3	120	0.68	0.68	0.1	0	0	6	7	1.1	2	8	1.02	7.97	0	0	7	1.1	2	8	0	0	5	5	0	0	0	0	0	0	0	0	0
1047	16.3	120	0.68	0.68	0.1	0	0	1.5	7	1.1	2	12	1.02	7.97	0	0	7	1.1	2	12	0	0	5	5	0	0	0	0	0	0	0	0	0
1048	16.3	120	0.68	0.68	0.1	0	0	6	7	1.1	2	24	1.02	7.97	0	0	7	1.1	2	24	0	0	5	5	0	0	0	0	0	0	0	0	0
1049	16.3	117	0.67	0.68	-1.4	0	0	6	7	1.125	2	6	1.02	10.42	0	1	7	1	2	6	-11.11	-1.85	5	1	0	0	0	0	1	1	0	0	1
1050	15.5	96	0.65	0.65	-0.6	0	0	6	7	1	1	6	0.98	1.93	0	0	7	1	1	6	0	0	5	5	0	0	0	0	0	0	0	0	0
1051	15.5	96	0.65	0.65	-0.6	0	0	6	7	1	2	6	0.98	1.93	0	0	7	1	2	6	0	0	5	5	0	0	0	0	0	0	0	0	0
1052	19.5	113	0.78	0.78	0.5	0	0	6	7	1.2	2	6	1.16	3.06	0	0	7	1.2	2	6	0	0	5	5	0	0	0	0	0	0	0	0	0
1053	14.3	99	0.64	0.62	4	0	0	6	7	1	1	6	0.92	8.31	0	0	7	1	1	6	0	0	5	5	0	0	0	0	0	0	0	0	0
1054	14.8	98	0.63	0.63	-0.3	0	0	6	7	1	2	6	0.95	5.54	0	0	7	1	2	6	0	0	5	5	0	0	0	0	0	0	0	0	0
1055	14.8	98	0.63	0.63	-0.3	0	0	6	7	1.2	2	8	0.95	26.65	0	1	7	1.2	2	8	0	0	4	4	0	0	0	0	1	1	0	0	1
1056	14.8	98	0.63	0.63	-0.3	0	0	6	7	1	2	6	0.95	5.54	0	0	7	1	2	6	0	0	5	5	0	0	0	0	0	0	0	0	0
1057	39	150	1.26	1.26	-0.3	0	0	6	7	2	1	6	1.9	5.52	0	0	7	2	1	6	0	0	5	5	0	0	0	0	0	0	0	0	0
1058	5.8	54	0.32	0.32	0	0	0	6	7	0.5	1	6	0.48	4.17	0	0	7	0.5	1	6	0	0	5	5	0	0	0	0	0	0	0	0	0
1059	4.6	60	0.32	0.27	16.6	0	1	4	7	0.3	1	6	0.27	9.33	0	0	7	0.3	1	6	0	0	5	5	0	0	0	0	0	0	0	0	0
1060	6.2	61	0.32	0.34	-5.5	0	0	6	7	0.5	1	6	0.51	-1.61	0	0	7	0.5	1	6	0	0	5	5	0	0	0	0	0	0	0	0	0
1061	6.2	61	0.32	0.34	-5.5	0	0	6	7	0.5	1	8	0.51	-1.61	0	0	7	0.5	1	8	0	0	5	5	0	0	0	0	0	0	0	0	0
1062	6.2	61	0.32	0.34	-5.5	0	0	1.5	7	0.5	1	12	0.51	-1.61	0	0	7	0.5	1	12	0	0	5	5	0	0	0	0	0	0	0	0	0
1063	17	103	0.7	0.7	-0.1	0	0	6	7	1	1	6	1.05	-4.89	0	0	7	1	1	6	0	0	5	5	3	1	0	0	0	0	0	0	1
1064	19.2	105	0.76	0.77	-1	0	0	6	7	1.3	2	12	4.6	-71.77	1	0	7	1.3	2	12	0	0	3	3	0	0	0	0	1	1	0	0	1
1065	16.7	101	0.69	0.69	-0.2	0	0	6	7	1	2	6	1.04	-3.61	0	0	7	1	2	6	0	0	5	5	0	0	0	0	0	0	0	0	0
1066	16.5	97	0.68	0.69	-0.8	0	0	6	7	1	1	6	1.03	-2.74	0	0	7	1	1	6	0	0	5	5	0	0	0	0	0	0	0	0	0
1067	16.5	109	0.68	0.69	-0.8	0	0	6	7	1	2	6	1.03	-2.74	0	0	7	1	2	6	0	0	5	5	0	0	0	0	0	0	0	0	0
1068	11.2	58	0.51	0.51	-0.4	0	0	6	7	0.75	2	6	0.77	-2.32	0	0	7	0.75	2	6	0	0	5	5	0	0	0	0	0	0	0	0	0
1069	11.7	85	0.55	0.53	4	0	0	6	7	0.75	1	8	0.79	-5.48	0	0	7	0.75	1	8	0	0	5	5	0	0	0	0	0	0	0	0	0
1070	11.7	85	0.55	0.53	4	0	0	6	7	0.75	1	6	0.79	-5.48	0	0	7	0.75	1	6	0	0	5	5	0	0	0	0	0	0	0	0	0
1071	26.9	131	0.98	0.98	0	0	0	6	7	1.5	2	6	1.47	2.01	0	0	7	1.5	2	6	0	0	5	5	0	0	0	0	0	0	0	0	0
1072	13.4	88	0.58	0.59	-1	0	0	6	7	0.78	1	6	0.88	-11.27	1	0	7	0.78	1	6	0	0	3	3	0	0	0	0	1	1	0	0	1
1073	14.4	94	0.61	0.62	-1.4	0	0	6	7	1	1	24	0.93	7.74	0	0	7	1	1	24	0	0	5	5	1	1	0	0	0	0	0	0	1
1074	16	109	0.66	0.67	-1.5	0	0	6	7	1	2	6	1	-0.47	0	0	7	1	2	6	0	0	5	5	0	0	0	0	0	0	0	0	0
1075	17.2	109	0.7	0.71	-1	0	0	6	7	1	1	6	1.06	-5.72	0	0	7	1	1	6	0	0	5	5	0	0	0	0	0	0	0	0	0
1076	14	100	0.6	0.61	-1	0	0	6	7	1	2	6	0.91	10.05	0	1	7	1	2	6	0	0	4	4	0	0	0	0	1	1	0	0	1
1077	14	100	0.6	0.61	-1	0	0	6	7	1.1	2	6	0.91	21.06	0	1	7	1.1	2	6	0	0	4	4	0	0	0	0	1	1	0	0	1
1078	68.5	155	1.77	1.77	-0.2	0	0	6	7	2.5	2	6	2.66	-5.99	0	0	7	2.5	2	6	0	0	5	5	0	0	0	0	0	0	0	0	0
1079	61	157	1.66	1.66	-0.1	0	0	6	7	2.6	1	6	2.49	4.28	0	0	7	2.6	1	6	0	0	5	5	0	0	0	0	0	0	0	0	0
1080	61	157	1.66	1.66	-0.1	0	0	6	7	2.6	2	8	2.49	4.28	0	0	7	2.6	2	8	0	0	5	5	0	0	0	0	0	0	0	0	0
1081	61	157	1.66	1.66	-0.1	0	0	1.5	7	2.6	2	12	2.49	4.28	0	0	7	2.6	2	12	0	0	5	5	0	0	0	0	0	0	0	0	0
1082	16	105	0.67	0.67	0	0	0	6	7	1	2	6	1	-0.47	0	0	7	1	2	6	0	0	5	5	0	0	0	0	0	0	0	0	0
1083	63	157	1.7	1.69	0.4	0	0	6	7	2.6	2	6	2.54	2.39	0	0	7	2.6	2	6	0	0	5	5	0	0	0	0	0	0	0	0	0
1084	63	157	1.7	1.69	0.4	0	0	6	7	2.5	1	6	2.54	-1.54	0	0	7	2.5	1	6	0	0	5	5	0	0	0	0	0	0	0	0	0
1085	29.5	129	1.05	1.05	0.4	0	0	6	7	1.5	2	6	1.57	-4.4	0	0	7	1.5	2	6	0	0	5	5	0	0	0	0	0	0	0	0	0
1086	32	142	1.1	1.11	-0.6	0	0	6	7	1.6	2	6	1.66	-3.6	0	0	7	1.6	2	6	0	0	5	5	0	0	0	0	0	0	0	0	0
1087	26.7	146	0.98	0.98	0.5	0	0	6	7	1.5		6	1.46	2.55	0	0	7	1.5		6	0	0	5	5	0	0	0	1	1	0	0	0	1
1088	12	90	0.54	0.54	0.1	0	0	6	7	0.8	2	6	0.81	-1.09	0	0	7	0.8	2	6	0	0	5	5	0	0	0	0	0	0	0	0	0
1089	23.5	119	0.88	0.89	-1.1	0	0	6	7	1.3	1	6	1.33	-2.61	0	0	7	1.3	1	6	0	0	5	5	0	0	0	0	0	0	0	0	0
1090	23.5	119	0.88	0.89	-1.1	0	0	6	7	1.5	2	6	1.33	12.38	0	1	7	1.5	2	6	0	0	4	4	0	0	0	0	1	1	0	0	1
1091	22.1	112	0.85	0.85	-0.1	0	0	4	7	1	1	6	0.85	17.51	0	1	7	1	1	6	0	0	4	4	0	0	0	0	1	1	0	0	1
1092	22.1	112	0.85	0.85	-0.1	0	0	6	7	1.3	1	24	1.28	1.84	0	0	7	1.3	1	24	0	0	5	5	0	0	0	0	0	0	0	0	0
1093	13.5	98	0.58	0.59	-1.6	0	0	6	7	0.9	2	6	0.88	1.8	0	0	7	0.9	2	6	0	0	5	5	0	0	0	0	0	0	0	0	0
1094	12.5	101	0.55	0.56	-1.1	0	0	6	7	0.75	2	6	0.83	-10.09	1	0	7	0.75	2	6	0	0	3	3	0	0	0	0	1	1	0	0	1
1095	72.5	167	1.67	1.83	-8.6	0	0	6	7	3	1	6	2.74	9.43	0	0	7	3	1	6	0	0	5	5	0	0	0	0	0	0	0	0	0
1096	62	162	1.67	1.68	-0.5	0	0	6	7	2.6	1	6	2.52	3.32	0	0	7	2.6	1	6	0	0	5	5	0	0	0	0	0	0	0	0	0
1097	7.1	72	0.37	0.37	-1.1	0	0	6	7	0.75	2	8	0.56	33.69	0	1	7	0.75	2	8	0	0	4	4	0	0	0	0	1	1	0	0	1
1098	6.7	60	0.35	0.36	-2.2	0	0	1.5	7	0.75	2	12	0.54	39.66	0	1	7	0.75	2	12	0	0	4	4	0	0	0	0	1	1	0	0	1
1099	6.7	60	0.35	0.36	-2.2	0	0	6	7	0.75	1	24	0.54	39.66	0	1	7	0.75	1	24	0	0	4	4	0	0	0	0	1	1	0	0	1
1100	16.5	111	0.63	0.69	-8.1	0	0	6	7	0.75	2	6	1.03	-27.05	1	0	7	0.75	2	6	0	0	3	3	0	0	0	0	1	1	0	0	1
1101	3.7	53	0.23	0.24	-3.4	0	0	6	7	0.4	1	6	0.36	12.04	0	1	7	0.4	1	6	0	0	4	4	0	0	0	0	1	1	0	0	1
1102	35	139	1.17	1.18	-0.5	0	0	6	7	1.6	1	6	1.76	-9.3	0	0	7	1.6	1	6	0	0	5	5	0	0	0	0	0	0	0	0	0
1103	36	144	1.2	1.2	0.1	0	0	6	7	2	1	6	1.8	11.26	0	1	7	2	1	6	0	0	4	4	0	0	0	0	1	1	0	0	1
1104	23.1	115	0.87	0.88	-1	0	0	6	7	1.3	2	6	1.32	-1.39	0	0	7	1.3	2	6	0	0	5	5	0	0	0	0	0	0	0	0	0
1105	23.5	115	0.89	0.89	0	0	0	6	7	1.3	2	6	1.33	-2.61	0	0	7	1.3	2	6	0	0	5	5	0	0	0	0	0	0	0	0	0
1106	21.8	135	0.84	0.84	-0.3	0	0	6	7	1.3	1	6	1.26	2.86	0	0	7	1.3	1	6	0	0	5	5	0	0	0	0	0	0	0	0	0
1107	21.8	135	0.84	0.84	-0.3	0	0	6	7	1.3	2	48	1.26	2.86	0	0	7	1.3	2	48	0	0	5	5	0	0	0	0	0	0	0	0	0
1108	31	135	1.08	1.08	-0.2	0	0	6	7	1.6	2	6	1.62	-1.48	0	0	7	1.6	2	6	0	0	5	5	0	0	0	0	0	0	0	0	0
1109	3.9	53	0.25	0.25	1.6	0	0	6	7	0.36	2	6	0.37	-2.44	0	0	7	0.36	2	6	0	0	5	5	0	0	0	0	0	0	0	0	0
1110	3.4	54	0.23	0.23	1.8	0	0	6	7	0.375	2	24	0.34	10.62	0	1	7	0.375	2	24	0	0	4	4	0	0	0	0	1	1	0	0	1
1111	20	120	0.79	0.79	-0.1	0	0	6	7	1.2	2	6	1.19	1.15	0	0	7	1.2	2	6	0	0	5	5	0	0	0	0	0	0	0	0	0
1112	15.5	100	0.65	0.65	-0.6	0	0	6	7	0.75	2	6	0.98	-23.55	1	0	7	0.75	2	6	0	0	3	3	0	0	0	0	1	1	0	0	1
1113	12.5	91	0.55	0.56	-1.1	0	0	6	7	0.8	2	6	0.83	-4.09	0	0	7	0.8	2	6	0	0	5	5	0	0	0	0	0	0	0	0	0
1114	11	85	0.52	0.5	3	0	0	6	7	0.75	2	6	0.76	-0.98	0	0	7	0.75	2	6	0	0	5	5	0	0	0	0	0	0	0	0	0
1115	11	85	0.52	0.5	3	0	0	1.5	7	0.75	2	12	0.76	-0.98	0	0	7	0.75	2	12	0	0	5	5	0	0	0	0	0	0	0	0	0
1116	70	155	1.79	1.79	-0.2	0	0	6	7	2.7	1	6	2.69	0.35	0	0	7	2.7	1	6	0	0	5	5	2	1	0	0	0	0	0	0	1
1117	30	134	1.05	1.06	-0.8	0	0	6	7	1.5	1	6	1.59	-5.51	0	0	7	1.6	1	6	6.67	0	5	5	0	0	0	0	0	0	0	0	0
1118	62.1	137	1.68	1.68	0.1	0	0	6	7	2.5	2	6	2.52	-0.74	0	0	7	2.5	2	6	0	0	5	5	0	0	0	0	0	0	0	0	0
1119	50	160	1.5	1.48	1.4	0	0	6	7	2.25	1	6	2.22	1.45	0	0	7	2.2	1	6	-2.22	0	5	5	0	0	0	0	0	0	0	0	0
1120	50	160	1.48	1.48	0.1	0	0	6	7	2	1	8	2.22	-9.82	0	0	7	2	1	8	0	0	5	5	0	0	0	0	0	0	0	0	0
1121	11.5	84	0.5	0.52	-4.2	0	0	6	7	1	1	6	0.78	27.67	0	1	7	1	1	6	0	0	4	4	0	0	0	1	2	1	0	0	2
1122	11.5	84	0.52	0.52	-0.4	0	0	6	7	0.78	1	6	0.78	-0.42	0	0	7	0.78	1	6	0	0	5	5	0	0	0	0	0	0	0	0	0
1123	41	138	1.3	1.31	-0.4	0	0	6	7	2	1	6	1.96	2.14	0	0	7	2	1	6	0	0	5	5	0	0	0	0	0	0	0	0	0
1124	13.6	96	0.59	0.59	-0.4	0	0	6	7	0.9	2	6	0.89	1.24	0	0	7	0.9	2	6	0	0	5	5	0	0	0	0	0	0	0	0	0
1125	26.5	126	0.97	0.97	0	0	0	6	7	1.5	1	6	1.45	3.1	0	0	7	1.5	1	6	0	0	5	5	0	0	0	0	0	0	0	0	0
1126	26.5	126	0.97	0.97	0	0	0	6	7	1.5	2	6	1.45	3.1	0	0	7	1.5	2	6	0	0	5	5	0	0	0	0	0	0	0	0	0
1127	12.9	87	0.56	0.57	-1.4	0	0	6	7	0.9	1	6	0.85	5.61	0	0	7	0.9	1	6	0	0	5	5	0	0	0	0	0	0	0	0	0
1128	19.1	114	0.76	0.76	-0.6	0	0	6	7	1.1	2	6	1.15	-4.07	0	0	7	1.1	2	6	0	0	5	5	0	0	0	0	0	0	0	0	0
1129	19.1	114	0.76	0.76	-0.6	0	0	6	7	1.1	1	6	1.15	-4.07	0	0	7	1.1	1	6	0	0	5	5	0	0	0	0	0	0	0	0	0
1130	16	102	0.66	0.67	-1.5	0	0	10	7	1.6	1	6	1.67	-4.45	0	0	7	1.6	1	6	0	0	5	5	0	0	0	0	0	0	0	0	0
1131	16	98	0.66	0.67	-1.5	0	0	10	7	1.6	1	6	1.67	-4.45	0	0	7	1.6	1	6	0	0	5	5	0	0	0	0	0	0	0	0	0
1132	13.2	90	0.57	0.58	-1.6	0	0	6	7	0.9	1	6	0.87	3.55	0	0	7	0.9	1	6	0	0	5	5	0	0	0	0	0	0	0	0	0
1133	6.9	63	0.37	0.37	1.1	0	0	6	7	0.5	1	6	0.55	-8.93	0	0	7	0.5	1	6	0	0	5	5	0	0	0	0	0	0	0	0	0
1134	13.5	93	0.6	0.59	1.8	0	0	6	7	0.8	2	6	0.88	-9.51	0	0	7	0.8	2	6	0	0	5	5	0	0	0	0	0	0	0	0	0
1135	25.8	120	0.95	0.95	-0.2	0	0	6	7	1.4	2	6	1.43	-1.92	0	0	7	1.4	2	6	0	0	5	5	0	0	0	0	0	0	0	0	0
1136	6.9	90	0.5	0.37	36.6	0	1	6	7	0.7	1	6	0.55	27.5	0	1	7	0.7	1	6	0	0	4	4	0	0	0	0	1	1	0	0	1
1137	14	102	0.62	0.61	2.3	0	0	6	7	0.9	1	6	0.91	-0.95	0	0	7	0.9	1	6	0	0	5	5	0	0	0	0	0	0	0	0	0
1138	14.7	102	0.68	0.63	8.2	0	0	6	7	0.9	2	6	0.94	-4.53	0	0	7	0.9	2	6	0	0	5	5	0	0	0	0	0	0	0	0	0
1139	38	140	1.24	1.24	-0.2	0	0	6	7	1.8	1	6	1.86	-3.4	0	0	7	1.8	1	6	0	0	5	5	0	0	0	0	0	0	0	0	0
1140	14.1	101	0.61	0.61	0.2	0	0	6	7	1	1	6	0.91	9.46	0	0	7	1	1	6	0	0	5	5	0	0	0	0	0	0	0	0	0
1141	29.5	137	1.04	1.05	-0.6	0	0	6	7	1.5	1	6	1.57	-4.4	0	0	7	1.5	1	6	0	0	5	5	0	0	0	0	0	0	0	0	0
1142	29	137	1.03	1.03	-0.3	0	0	6	7	1.5	2	6	1.55	-3.25	0	0	7	1.5	2	6	0	0	5	5	0	0	0	0	0	0	0	0	0
1143	27.5	140	0.99	1	-0.6	0	0	6	7	1.5	2	6	1.49	0.43	0	0	7	1.5	2	6	0	0	5	5	0	0	0	0	0	0	0	0	0
1144	34.2	138	1.16	1.16	0.2	0	0	6	7	1.7	1	6	1.74	-2.11	0	0	7	1.7	1	6	0	0	5	5	0	0	0	0	0	0	0	0	0
1145	36.5	138	1.2	1.21	-0.8	0	0	6	7	1.8	2	6	1.81	-0.78	0	0	7	1.8	2	6	0	0	5	5	0	0	0	0	0	0	0	0	0
1146	59	162	1.6	1.63	-1.9	0	0	6	7	2.5	1	6	2.45	2.19	0	0	7	2.5	1	6	0	0	5	5	0	0	0	0	0	0	0	0	0
1147	59	162	1.6	1.63	-1.9	0	0	6	7	2.5	2	6	2.45	2.19	0	0	7	2.5	2	6	0	0	5	5	0	0	0	0	0	0	0	0	0
1148	27	134	1	0.98	1.7	0	0	6	7	1.5	2	6	1.47	1.74	0	0	7	1.5	2	6	0	0	5	5	0	0	0	0	0	0	0	0	0
1149	20.4	120	0.8	0.8	-0.3	0	0	6	7	1.2	1	6	1.2	-0.32	0	0	7	1.2	1	6	0	0	5	5	0	0	0	0	0	0	0	0	0
1150	12	86	0.53	0.54	-1.7	0	0	6	7	0.81	2	6	0.81	0.15	0	0	7	0.81	2	6	0	0	5	5	0	0	0	0	0	0	0	0	0
1151	10	81	0.49	0.47	4.3	0	0	6	7	0.7	1	6	0.71	-0.71	0	0	7	0.7	1	6	0	0	5	5	0	0	0	0	0	0	0	0	0
1152	10	81	0.47	0.47	0	0	0	6	7	0.7	2	6	0.71	-0.71	0	0	7	0.7	2	6	0	0	5	5	0	0	0	0	0	0	0	0	0
1153	10	81	0.47	0.47	0	0	0	1.5	7	0.7	1	12	0.71	-0.71	0	0	7	0.7	1	12	0	0	5	5	0	0	0	0	0	0	0	0	0
1154	20.5	125	0.79	0.81	-1.9	0	0	6	7	1.3	1	6	1.21	7.6	0	0	7	1.3	1	6	0	0	5	5	0	0	0	0	0	0	0	0	0
1155	30.5	123	1.07	1.07	-0.1	0	0	10	7	1.7	1	6	2.68	-36.48	1	0	7	1.7	1	6	0	0	3	3	0	0	0	0	1	1	0	0	1
1156	30.5	123	1.07	1.07	-0.1	0	0	10	7	2.6	1	6	2.68	-2.85	0	0	7	2.6	1	6	0	0	5	5	0	0	0	0	0	0	0	0	0
1157	32	135	1.1	1.11	-0.6	0	0	6	7	1.7	1	6	1.66	2.42	0	0	7	1.7	1	6	0	0	5	5	0	0	0	0	0	0	0	0	0
1158	30	127	1.07	1.06	1.1	0	0	6	7	1.6	1	6	1.59	0.79	0	0	7	1.6	1	6	0	0	5	5	0	0	0	0	0	0	0	0	0
1159	49.8	150	1.47	1.47	-0.3	0	0	6	7	2	2	6	2.21	-9.6	0	0	7	2	2	6	0	0	5	5	0	0	0	0	0	0	0	0	0
1160	16.5	110	0.68	0.69	-0.8	0	0	6	7	1	1	6	1.03	-2.74	0	0	7	1	1	6	0	0	5	5	0	0	0	0	0	0	0	0	0
1161	16.5	110	0.68	0.69	-0.8	0	0	1.5	7	1	1	12	1.03	-2.74	0	0	7	1	1	12	0	0	5	5	0	0	0	0	0	0	0	0	0
1162	40	154	1.42	1.28	10.5	0	1	6	7	2	1	6	1.93	3.79	0	0	7	2	1	6	0	0	5	5	0	0	0	0	0	0	0	0	0
1163	52	148	1.51	1.51	-0.3	0	0	6	7	3	1	6	2.27	32.09	0	1	7	2.5	1	6	-16.67	10.08	5	1	0	0	0	0	1	1	0	0	1
1164	19.5	114	0.79	0.78	1.8	0	0	6	7	1.2	2	6	1.16	3.06	0	0	7	1.2	2	6	0	0	5	5	0	0	0	0	0	0	0	0	0
1165	12	98	0.53	0.54	-1.7	0	0	6	7	0.65	1	6	0.81	-19.64	1	0	7	0.65	1	10	0	0	3	3	0	0	0	0	1	1	0	0	1
1166	12	98	0.53	0.54	-1.7	0	0	6	7	0.8	1	6	0.81	-1.09	0	0	7	0.8	1	6	0	0	5	5	0	0	0	0	0	0	0	0	0
1167	11.5	98	0.52	0.52	-0.4	0	0	6	7	0.75	1	6	0.78	-4.25	0	0	7	0.75	1	6	0	0	5	5	0	0	0	0	0	0	0	0	0
1168	11.1	98	0.51	0.51	0.3	0	0	6	7	0.75	1	6	0.76	-1.65	0	0	7	0.75	1	6	0	0	5	5	0	0	0	0	0	0	0	0	0
1169	54	155	1.54	1.55	-0.6	0	0	6	7	4	1	6	2.32	72.2	0	1	7	4	1	6	0	0	4	4	0	0	0	0	1	1	0	0	1
1170	84	186	1.97	1.97	-0.1	0	0	6	7	3	1	6	2.96	1.46	0	0	7	3	1	6	0	0	5	5	0	0	0	0	0	0	0	0	0
1171	56.6	168	1.68	1.59	5.5	0	0	6	7	2.5	1	6	2.39	4.68	0	0	7	2.5	1	6	0	0	5	5	0	0	0	0	0	0	0	0	0
1172	58	165	1.59	1.61	-1.5	0	0	6	7	2.5	1	6	2.42	3.21	0	0	7	2.5	1	6	0	0	5	5	0	0	0	0	0	0	0	0	0
1173	64	155	1.7	1.71	-0.5	0	0	12	7	5	1	6	5.12	-2.41	0	0	7	5	1	6	0	0	5	5	0	0	0	0	0	0	0	0	0
1174	64	155	1.7	1.71	-0.5	0	0	8	7	3.5	1	6	3.42	2.47	0	0	7	3.5	1	6	0	0	5	5	0	0	0	0	0	0	0	0	0
1175	64	155	1.7	1.71	-0.5	0	0	6	7	2.5	1	6	2.56	-2.41	0	0	7	2.5	1	6	0	0	5	5	0	0	0	0	0	0	0	0	0
1176	15.3	93	0.64	0.65	-1.2	0	0	6	7	1	1	6	0.97	2.93	0	0	7	1	1	6	0	0	5	5	0	0	0	0	0	0	0	0	0
1177	19.1	110	0.76	0.76	-0.6	0	0	6	7	1	1	6	1.15	-12.79	1	0	7	1	1	6	0	0	3	3	0	0	0	0	1	1	0	0	1
1178	18	109	0.73	0.73	-0.2	0	0	6	7	0.75	2	6	1.1	-31.65	1	0	7	0.75	2	6	0	0	3	3	0	0	0	0	1	1	0	0	1
1179	14.8	114	0.63	0.63	-0.3	0	0	6	7	1.1	1	6	0.95	16.09	0	1	7	1.1	1	6	0	0	4	4	0	0	0	0	1	1	0	0	1
1180	14.8	114	0.63	0.63	-0.3	0	0	6	7	0.75	1	6	0.95	-20.85	1	0	7	0.75	1	6	0	0	3	3	0	0	0	0	1	1	0	0	1
1181	26.5	129	0.96	0.97	-1	0	0	6	7	1.5	1	6	1.45	3.1	0	0	7	1.5	1	6	0	0	5	5	0	0	0	0	0	0	0	0	0
1182	27	132	0.9	0.98	-8.4	0	0	6	7	1.1	2	6	1.47	-25.39	1	0	7	1.1	2	6	0	0	3	3	0	0	0	0	1	1	0	0	1
1183	21.1	132	0.99	0.82	20.3	0	1	6	7	1.5	2	6	1.23	21.55	0	1	7	1.5	2	6	0	0	4	4	0	0	0	0	1	1	0	0	1
1184	25.1	133	0.93	0.93	-0.3	0	0	6	7	1.5	1	6	1.4	7.17	0	0	7	1.5	1	6	0	0	5	5	0	0	0	0	0	0	0	0	0
1185	34	139	1.15	1.15	-0.3	0	0	6	7	1.7	1	6	1.73	-1.72	0	0	7	1.7	1	6	0	0	5	5	0	0	0	0	0	0	0	0	0
1186	34	139	1.15	1.15	-0.3	0	0	6	7	1.6	1	6	1.73	-7.51	0	0	7	1.6	1	6	0	0	5	5	0	0	0	0	0	0	0	0	0
1187	24.4	128	0.91	0.91	-0.5	0	0	6	7	1.5	2	6	1.37	9.37	0	0	7	1.5	2	6	0	0	5	5	0	0	0	0	0	0	0	0	0
1188	11.8	89	0.53	0.53	-0.5	0	0	6	7	0.75	1	6	0.8	-6.09	0	0	7	0.75	1	6	0	0	5	5	0	0	0	0	0	0	0	0	0
1189	25	120	0.93	0.93	0	0	0	6	7	1.4	2	6	1.4	0.31	0	0	7	1.4	2	6	0	0	5	5	0	0	0	0	0	0	0	0	0
1190	33.3	114	1.13	1.14	-0.6	0	0	6	7	1.7	1	6	1.71	-0.33	0	0	7	1.7	1	6	0	0	5	5	0	0	0	0	0	0	0	0	0
1191	33	123	1.13	1.13	0	0	0	6	7	2.8	1	6	1.7	65.18	0	1	7	2.8	1	6	0	0	4	4	0	0	0	0	1	1	0	0	1
1192	33	123	1.13	1.13	0	0	0	8	7	2.2	1	6	2.26	-2.66	0	0	7	2.2	1	6	0	0	5	5	0	0	0	0	0	0	0	0	0
1193	22.5	120	0.86	0.86	-0.3	0	0	6	7	1.3	1	6	1.29	0.52	0	0	7	1.3	1	6	0	0	5	5	0	0	0	0	0	0	0	0	0
1194	20	118	0.96	0.79	21.4	0	1	6	7	1.2	1	6	1.19	1.15	0	0	7	1.2	1	6	0	0	5	5	0	0	0	0	0	0	0	0	0
1195	27.5	111	0.98	1	-1.6	0	0	6	7	1.5	2	6	1.49	0.43	0	0	7	1.5	2	6	0	0	5	5	0	0	0	0	0	0	0	0	0
1196	27.5	111	0.98	1	-1.6	0	0	12	7	3	2	6	2.99	0.43	0	0	7	3	2	6	0	0	5	5	0	0	0	0	0	0	0	0	0
1197	13	90	0.57	0.57	-0.5	0	0	6	7	0.9	2	6	0.86	4.75	0	0	7	0.9	2	6	0	0	5	5	0	0	0	0	0	0	0	0	0
1198	48	143	1.44	1.44	-0.1	0	0	6	7	2.1	2	6	2.16	-2.91	0	0	7	2.1	2	6	0	0	5	5	0	0	0	0	0	0	0	0	0
1199	52	160	1.51	1.51	-0.3	0	0	6	7	2.4	1	6	2.27	5.67	0	0	7	2.4	1	6	0	0	5	5	0	0	0	0	0	0	0	0	0
1200	52	160	1.51	1.51	-0.3	0	0	6	7	2.4	2	6	2.27	5.67	0	0	7	2.4	2	6	0	0	5	5	0	0	0	0	0	0	0	0	0
1201	14	102	0.6	0.61	-1	0	0	6	7	1	1	6	0.91	10.05	0	1	7	1	1	6	0	0	4	4	0	0	0	0	1	1	0	0	1
1202	14	102	0.6	0.61	-1	0	0	6	7	1	2	6	0.91	10.05	0	1	7	1	2	6	0	0	4	4	0	0	0	0	1	1	0	0	1
1203	15	102	0.63	0.64	-1.3	0	0	6	7	1	1	6	0.96	4.48	0	0	7	1	1	6	0	0	5	5	0	0	0	0	0	0	0	0	0
1204	11	71	0.5	0.5	-1	0	0	6	7	0.75	1	6	0.76	-0.98	0	0	7	0.75	1	6	0	0	5	5	0	0	0	0	0	0	0	0	0
1205	13.5	87	0.59	0.59	0.1	0	0	6	7	1.3	1	6	0.88	47.05	0	1	7	1.3	1	6	0	0	4	4	0	0	0	0	1	1	0	0	1
1206	37.4	131	1.22	1.23	-0.7	0	0	6	7	2	2	6	1.84	8.47	0	0	7	2	2	6	0	0	5	5	0	0	0	0	0	0	0	0	0
1207	36.6	132	1.21	1.21	-0.1	0	0	6	7	1.8	1	6	1.82	-0.96	0	0	7	1.8	1	6	0	0	5	5	0	0	0	0	0	0	0	0	0
1208	34	139	1.15	1.15	-0.3	0	0	6	7	1.7	1	6	1.73	-1.72	0	0	7	1.7	1	6	0	0	5	5	0	0	0	0	0	0	0	0	0
1209	15.5	106	0.65	0.65	-0.6	0	0	6	7	1	1	6	0.98	1.93	0	0	7	1	1	6	0	0	5	5	0	0	0	0	0	0	0	0	0
1210	20	177	0.79	0.79	-0.1	0	0	6	7	1.2	1	6	1.19	1.15	0	0	7	1.2	1	6	0	0	5	5	0	0	0	0	0	0	0	0	0
1211	30	130	1.05	1.06	-0.8	0	0	6	7	1.6	2	6	1.59	0.79	0	0	7	1.6	2	6	0	0	5	5	0	0	0	0	0	0	0	0	0
1212	28	128	1	1.01	-0.8	0	0	6	7	1.5	1	6	1.51	-0.84	0	0	7	1.5	1	6	0	0	5	5	0	0	0	0	0	0	0	0	0
1213	27	130	0.98	0.98	-0.3	0	0	6	7	1.5	1	6	1.47	1.71	0	0	7	1.5	1	6	0	0	5	5	0	0	0	0	0	0	0	0	0
1214	14	98	0.61	0.61	0.7	0	0	6	7	0.9	1	6	0.91	-0.95	0	0	7	0.9	1	6	0	0	5	5	0	0	0	0	0	0	0	0	0
1215	13.2	98	0.58	0.58	0.1	0	0	6	7	0.93	1	6	0.87	7	0	0	7	0.93	1	6	0	0	5	5	0	0	0	0	0	0	0	0	0
1216	13.3	98	0.58	0.58	-0.5	0	0	6	7	0.87	1	8	0.87	-0.48	0	0	7	0.87	1	8	0	0	5	5	0	0	0	0	0	0	0	0	0
1217	8.3	70	0.3	0.42	-28.9	1	0	6	7	0.6	1	6	0.63	-5.21	0	0	7	0.6	1	6	0	0	5	5	0	0	0	0	0	0	0	0	0
1218	29	119	1.03	1.03	-0.3	0	0	6	7	1.5	2	6	1.55	-3.25	0	0	7	1.5	2	6	0	0	5	5	0	0	0	0	0	0	0	0	0
1219	28.5	122	1.02	1.02	-0.1	0	0	6	7	1.5	2	6	1.53	-2.07	0	0	7	1.5	2	6	0	0	5	5	0	0	0	0	0	0	0	0	0
1220	14.5	94	0.57	0.62	-8.4	0	0	6	7	0.9	1	6	0.93	-3.54	0	0	7	0.9	1	6	0	0	5	5	0	0	0	0	0	0	0	0	0
1221	14.5	94	0.57	0.62	-8.4	0	0	6	7	0.9	2	6	0.93	-3.54	0	0	7	0.9	2	6	0	0	5	5	0	0	0	0	0	0	0	0	0
1222	13	94	0.57	0.57	-0.5	0	0	6	7	1.1	2	6	0.86	28.02	0	1	7	1.1	2	6	0	0	4	4	0	0	0	0	1	1	0	0	1
1223	14.2	93	0.61	0.61	-0.4	0	0	6	7	0.9	1	6	0.92	-2.01	0	0	7	0.9	1	6	0	0	5	5	0	0	0	0	0	0	0	0	0
1224	18.1	95	0.73	0.73	-0.6	0	0	6	7	1	2	6	1.1	-9.24	0	0	7	1	2	6	0	0	5	5	0	0	0	0	0	0	0	0	0
1225	46	154	1.4	1.4	-0.3	0	0	6	7	2	1	6	2.11	-5.06	0	0	7	2	1	6	0	0	5	5	0	0	0	0	0	0	0	0	0
1226	14	103	0.6	0.61	-1	0	0	6	7	0.9	1	6	0.91	-0.95	0	0	7	0.9	1	6	0	0	5	5	0	0	0	0	0	0	0	0	0
1227	10.4	80	0.48	0.48	-0.8	0	0	6	7	0.75	2	6	0.73	3.29	0	0	7	0.75	2	6	0	0	5	5	0	0	0	0	0	0	0	0	0
1228	9	75	0.45	0.45	0	0	0	6	7	0.75	1	6	0.68	11.11	0	1	7	0.75	1	6	0	0	4	4	0	0	0	0	1	1	0	0	1
1229	9	75	0.45	0.45	0	0	0	6	7	0.6	2	6	0.68	-11.11	1	0	7	0.6	2	6	0	0	3	3	0	0	0	0	1	1	0	0	1
1230	29.5	138	1.04	1.05	-0.6	0	0	6	7	1.5	2	6	1.57	-4.4	0	0	7	1.5	2	6	0	0	5	5	0	0	0	0	0	0	0	0	0
1231	51	165	1.49	1.5	-0.4	0	0	6	7	2.2	1	6	2.24	-1.99	0	0	7	2.2	1	6	0	0	5	5	0	0	0	0	0	0	0	0	0
1232	21.5	108	0.83	0.83	-0.5	0	0	6	7	1.2	1	6	1.25	-4.09	0	0	7	1.2	1	6	0	0	5	5	0	0	0	0	0	0	0	0	0
1233	21.5	108	0.83	0.83	-0.5	0	0	6	7	1.2	2	6	1.25	-4.09	0	0	7	1.2	2	6	0	0	5	5	0	0	0	0	0	0	0	0	0
1234	45.5	145	1.4	1.39	0.4	0	0	6	7	2.6	1	8	2.09	24.27	0	1	7	2.6	1	8	0	0	4	4	0	0	0	0	1	1	0	0	1
1235	33	142	1.13	1.13	0	0	0	6	7	1.7	1	6	1.7	0.29	0	0	7	1.7	1	6	0	0	5	5	0	0	0	0	0	0	0	0	0
1236	12.2	92	0.55	0.55	0.7	0	0	6	7	1	2	6	0.82	22.1	0	1	7	1	2	6	0	0	4	4	0	0	0	0	1	1	0	0	1
1237	15	93	0.63	0.64	-1.3	0	0	6	7	0.75	2	8	0.96	-21.64	1	0	7	0.75	2	8	0	0	3	3	0	0	0	0	1	1	0	0	1
1238	9.3	72	0.46	0.46	-0.4	0	0	6	7	0.7	1	6	0.69	1.01	0	0	7	0.7	1	6	0	0	5	5	0	0	0	0	0	0	0	0	0
1239	68.4	166	1.77	1.77	-0.1	0	0	6	7	2.5	2	6	2.66	-5.92	0	0	7	2.5	2	6	0	0	5	5	0	0	0	0	0	0	0	0	0
1240	43	163	1.34	1.35	-0.4	0	0	6	7	2	1	6	2.02	-0.93	0	0	7	2	1	6	0	0	5	5	0	0	0	0	0	0	0	0	0
1241	16.2	103	0.67	0.68	-0.9	0	0	6	7	1	2	6	1.01	-1.39	0	0	7	1	2	6	0	0	5	5	0	0	0	0	0	0	0	0	0
1242	20	108	0.79	0.79	-0.1	0	0	6	7	1.1	2	6	1.19	-7.28	0	0	7	1.1	2	6	0	0	5	5	0	0	0	0	0	0	0	0	0
1243	53	165	1.53	1.53	-0.1	0	0	6	7	2.25	2	6	2.3	-2.05	0	0	7	2.25	2	6	0	0	5	5	0	0	0	0	0	0	0	0	0
1244	54	165	1.55	1.55	0.1	0	0	6	7	1.5	1	24	2.32	-35.43	1	0	7	1.5	1	24	0	0	3	3	0	0	0	0	1	1	0	0	1
1245	18.7	95	0.75	0.75	-0.3	0	0	6	7	1.1	1	6	1.13	-2.55	0	0	7	1.1	1	6	0	0	5	5	0	0	0	0	0	0	0	0	0
1246	41.5	163	1.31	1.32	-0.4	0	0	6	7	1.9	2	6	1.97	-3.72	0	0	7	1.9	2	6	0	0	5	5	0	0	0	0	0	0	0	0	0
1247	42.2	163	1.33	1.33	0	0	0	6	7	2	1	6	1.99	0.27	0	0	7	2	1	6	0	0	5	5	0	0	0	0	0	0	0	0	0
1248	10	92	0.49	0.47	4.3	0	0	6	7	1	1	6	0.71	41.84	0	1	7	1	1	6	0	0	4	4	0	0	0	0	1	1	0	0	1
1249	50	148	1.48	1.48	0.1	0	0	6	7	2.2	2	6	2.22	-0.81	0	0	7	2.2	2	6	0	0	5	5	0	0	0	0	0	0	0	0	0
1250	48	148	1.44	1.44	-0.1	0	0	6	7	2.25	1	6	2.16	4.02	0	0	7	2.25	1	6	0	0	5	5	0	0	0	0	0	0	0	0	0
1251	58	152	1.61	1.61	-0.3	0	0	6	7	2.4	1	6	2.42	-0.92	0	0	7	2.4	1	6	0	0	5	5	0	0	0	0	0	0	0	0	0
1252	51.3	165	1.5	1.5	-0.1	0	0	6	7	2.3	1	6	2.25	2.1	0	0	7	2.3	1	6	0	0	5	5	0	0	0	0	0	0	0	0	0
1253	51.3	165	1.5	1.5	-0.1	0	0	10	7	3.7	1	6	3.75	-1.45	0	0	7	3.7	1	6	0	0	5	5	0	0	0	0	0	0	0	0	0
1254	74	160	1.8	1.85	-2.6	0	0	6	7	2.7	2	6	2.77	-2.57	0	0	7	2.7	2	6	0	0	5	5	0	0	0	0	0	0	0	0	0
1255	50	166	1.48	1.48	0.1	0	0	6	7	2	1	6	2.22	-9.82	0	0	7	2	1	6	0	0	5	5	0	0	0	0	0	0	0	0	0
1256	51	166	1.49	1.5	-0.4	0	0	6	7	2.2	1	6	2.24	-1.99	0	0	7	2.2	1	6	0	0	5	5	0	0	0	0	0	0	0	0	0
1257	51	166	1.49	1.5	-0.4	0	0	6	7	2.2	1	6	2.24	-1.99	0	0	7	2.2	1	6	0	0	5	5	0	0	0	0	0	0	0	0	0
1258	40	166	1.28	1.28	-0.4	0	0	6	7	5.3	1	8	1.93	175.05	0	1	7	5.3	1	8	0	0	4	4	0	0	0	0	1	1	0	0	1
1259	35.1	138	1.19	1.18	1	0	0	6	7	1.7	2	6	1.77	-3.81	0	0	7	1.7	2	6	0	0	5	5	0	0	0	0	0	0	0	0	0
1260	62	175	1.67	1.68	-0.5	0	0	6	7	2.5	1	6	2.52	-0.65	0	0	7	2.5	1	6	0	0	5	5	0	0	0	0	0	0	0	0	0
1261	64	183	1.7	1.71	-0.5	0	0	6	7	2.5	2	6	2.56	-2.41	0	0	7	2.5	2	6	0	0	5	5	0	0	0	0	0	0	0	0	0
1262	37	149	1.22	1.22	0	0	0	6	7	1.87	2	6	1.83	2.15	0	0	7	1.87	2	6	0	0	5	5	0	0	0	0	0	0	0	0	0
1263	23	119	0.84	0.88	-4.1	0	0	6	7	1.3	1	6	1.31	-1.08	0	0	7	1.3	1	6	0	0	5	5	0	0	0	0	0	0	0	0	0
1264	50	148	1.47	1.48	-0.6	0	0	6	7	2.2	1	6	2.22	-0.81	0	0	7	2.2	1	6	0	0	5	5	0	0	0	0	0	0	0	0	0
1265	50	146	1.47	1.48	-0.6	0	0	2	7	1	1	8	0.99	1.45	0	0	7	1	1	8	0	0	5	5	0	0	0	0	0	0	0	0	0
1266	31	109	1.09	1.08	0.7	0	0	6	7	1.6	2	6	1.62	-1.48	0	0	7	1.6	2	6	0	0	5	5	0	0	0	0	0	0	0	0	0
1267	33	130	1.13	1.13	0	0	0	6	7	2.2	2	8	1.7	29.78	0	1	7	2.2	2	8	0	0	4	4	0	0	0	0	1	1	0	0	1
1268	16.5	97	0.68	0.69	-0.8	0	0	6	7	1	2	6	1.03	-2.74	0	0	7	1	2	6	0	0	5	5	0	0	0	0	0	0	0	0	0
1269	14.1	97	0.69	0.61	13.3	0	1	6	7	1	1	6	0.91	9.46	0	0	7	1	1	6	0	0	5	5	0	0	0	0	0	0	0	0	0
1270	45	151	1.38	1.39	-0.4	0	0	6	7	2	2	6	2.08	-3.74	0	0	7	2	2	6	0	0	5	5	0	0	0	0	0	0	0	0	0
1271	54	160	1.55	1.55	0.1	0	0	6	7	2.3	1	6	2.32	-0.99	0	0	7	2.3	1	6	0	0	5	5	0	0	0	0	0	0	0	0	0
1272	36.5	130	1.21	1.21	0	0	0	6	7	1.9	1	6	1.81	4.73	0	0	7	1.9	1	6	0	0	5	5	0	0	0	0	0	0	0	0	0
1273	46	155	1.4	1.4	-0.3	0	0	6	7	2.1	2	6	2.11	-0.31	0	0	7	2.1	2	6	0	0	5	5	0	0	0	0	0	0	0	0	0
1274	43	156	1.34	1.35	-0.4	0	0	6	7	2.25	2	6	2.02	11.45	0	1	7	2.1	2	6	-6.67	4.02	5	1	0	0	0	0	1	1	0	0	1
1275	13.5	101	0.58	0.59	-1.6	0	0	6	7	0.9	1	6	0.88	1.8	0	0	7	0.9	1	6	0	0	5	5	0	0	0	0	0	0	0	0	0
1276	5.2	58	0.29	0.3	-2.2	0	0	6	7	0.4	1	6	0.44	-10.03	1	0	7	0.4	1	6	0	0	3	3	0	0	0	0	1	1	0	0	1
1277	43	163	1.34	1.35	-0.4	0	0	12	7	4	1	6	4.04	-0.93	0	0	7	4	1	6	0	0	5	5	0	0	0	0	0	0	0	0	0
1278	43	163	1.34	1.35	-0.4	0	0	6	7	2	1	6	2.02	-0.93	0	0	7	2	1	6	0	0	5	5	0	0	0	0	0	0	0	0	0
1279	43	163	1.34	1.35	-0.4	0	0	6	7	2	2	6	2.02	-0.93	0	0	7	2	2	6	0	0	5	5	0	0	0	0	0	0	0	0	0
1280	40.3	164	1.29	1.29	-0.1	0	0	6	7	2	2	6	1.94	3.29	0	0	7	2	2	6	0	0	5	5	0	0	0	0	0	0	0	0	0
1281	6.4	68	0.34	0.35	-1.7	0	0	6	7	0.6	1	6	0.52	15.61	0	1	7	0.6	1	6	0	0	4	4	0	0	0	0	1	1	0	1	1
1282	27.7	134	1	1	-0.1	0	0	6	7	1.7	1	6	1.5	13.24	0	1	7	1.7	1	6	0	0	4	4	0	0	0	0	1	1	0	1	1
1283	15.5	105	0.65	0.65	-0.6	0	0	6	7	1.6	1	6	0.98	63.09	0	1	7	1.6	1	6	0	0	4	4	0	0	0	0	1	1	0	1	1
1284	9.1	72	0.45	0.45	-0.9	0	0	6	7	0.75	2	6	0.68	10.13	0	1	7	0.75	2	6	0	0	4	4	0	0	0	0	1	1	0	1	1
1285	74	160	1.8	1.85	-2.6	0	0	6	7	3.7	2	6	2.77	33.51	0	1	7	3.7	2	6	0	0	4	4	0	0	0	0	1	1	0	1	1
1286	59.1	163	1.63	1.63	-0.2	0	0	300	9	490	1	1	489.74	0.05	0	0	9	490	1	1	0	0	5	5	0	0	0	0	0	0	0	0	0
1287	10.8	88	0.51	0.5	2.4	0	0	300	9	140	1	1	149.4	-6.29	0	0	9	140	1	1	0	0	5	5	0	0	0	0	0	0	0	0	0
1288	11.5	92	0.52	0.52	-0.4	0	0	300	9	200	1	1	156.65	27.67	0	1	9	200	1	1	0	0	4	4	0	0	0	0	1	1	0	0	1
1289	23.1	117	0.87	0.88	-1	0	0	300	9	245	1	1	263.66	-7.08	0	0	9	245	1	1	0	0	5	5	0	0	0	0	0	0	0	0	0
1290	30	132	1.05	1.06	-0.8	0	0	300	9	315	1	1	317.5	-0.79	0	0	9	315	1	1	0	0	5	5	0	0	0	0	0	0	0	0	0
1291	19.6	100	0.7	0.78	-10.2	1	0	300	9	235	1	1	233.76	0.53	0	0	9	235	1	1	0	0	5	5	0	0	0	0	0	0	0	0	0
1292	11.7	85	0.55	0.53	4	0	0	300	9	150	1	1	158.7	-5.48	0	0	9	150	1	1	0	0	5	5	0	0	0	0	0	0	0	0	0
1293	27	131	0.88	0.98	-10.5	1	0	300	9	300	1	1	294.87	1.74	0	0	9	300	1	1	0	0	5	5	0	0	0	0	0	0	0	0	0
1294	13.4	88	0.58	0.59	-1	0	0	300	9	180	1	1	175.82	2.38	0	0	9	180	1	1	0	0	5	5	0	0	0	0	0	0	0	0	0
1295	14.4	94	0.61	0.62	-1.4	0	0	300	9	180	1	1	185.63	-3.03	0	0	9	180	1	1	0	0	5	5	0	0	0	0	0	0	0	0	0
1296	14.4	94	0.61	0.62	-1.4	0	0	300	9	180	1	1	185.63	-3.03	0	0	9	180	1	1	0	0	5	5	0	0	0	0	0	0	0	0	0
1297	14.1	106	0.6	0.61	-1.5	0	0	300	9	180	1	1	182.71	-1.48	0	0	9	180	1	1	0	0	5	5	0	0	0	0	0	0	0	0	0
1298	26.7	143	0.98	0.98	0.5	0	0	300	9	300	1	1	292.54	2.55	0	0	9	300	1	1	0	0	5	5	0	0	0	0	0	0	0	0	0
1299	22.1	112	0.85	0.85	-0.1	0	0	300	9	250	1	1	255.31	-2.08	0	0	9	250	1	1	0	0	5	5	0	0	0	0	0	0	0	0	0
1300	6.7	60	0.35	0.36	-2.2	0	0	300	9	110	1	1	107.4	2.42	0	0	9	110	1	1	0	0	5	5	0	0	0	0	0	0	0	0	0
1301	18.2	109	0.74	0.74	0	0	0	300	9	220	1	1	221.26	-0.57	0	0	9	220	1	1	0	0	5	5	0	0	0	0	0	0	0	0	0
1302	17.5	106	0.72	0.72	0.5	0	0	300	9	215	1	1	214.88	0.05	0	0	9	215	1	1	0	0	5	5	0	0	0	0	0	0	0	0	0
1303	35	139	1.17	1.18	-0.5	0	0	300	9	350	1	1	352.8	-0.79	0	0	9	350	1	1	0	0	5	5	0	0	0	0	0	0	0	0	0
1304	11	85	0.52	0.5	3	0	0	300	9	150	1	1	151.49	-0.98	0	0	9	150	1	1	0	0	5	5	0	0	0	0	0	0	0	0	0
1305	70	155	1.79	1.79	-0.2	0	0	300	9	510	1	1	538.13	-5.23	0	0	9	510	1	1	0	0	5	5	0	0	0	0	0	0	0	0	0
1306	20	131	1	0.79	26.4	0	1	300	9	300	1	1	237.27	26.44	0	1	9	300	1	1	0	0	4	4	0	0	0	0	1	1	0	0	1
1307	15.6	103	0.65	0.66	-1.1	0	0	300	9	200	1	1	197.16	1.44	0	0	9	200	1	1	0	0	5	5	0	0	0	0	0	0	0	0	0
1308	15.7	124	0.66	0.66	-0.1	0	0	300	9	198	1	1	198.11	-0.05	0	0	9	198	1	1	0	0	5	5	0	0	0	0	0	0	0	0	0
1309	6.8	69	0.36	0.36	-0.6	0	0	300	9	100	1	1	108.6	-7.92	0	0	9	100	1	1	0	0	5	5	0	0	0	0	0	0	0	0	0
1310	6.8	69	0.36	0.36	-0.6	0	0	300	9	100	1	1	108.6	-7.92	0	0	9	100	1	1	0	0	5	5	0	0	0	0	0	0	0	0	0
1311	28.1	124	1.01	1.01	-0.1	0	0	300	9	300	1	1	303.3	-1.09	0	0	9	300	1	1	0	0	5	5	0	0	0	0	0	0	0	0	0
1312	14.1	101	0.61	0.61	0.2	0	0	300	9	180	1	1	182.71	-1.48	0	0	9	180	1	1	0	0	5	5	0	0	0	0	0	0	0	0	0
1313	36.5	138	1.2	1.21	-0.8	0	0	300	9	350	1	1	362.85	-3.54	0	0	9	350	1	1	0	0	5	5	0	0	0	0	0	0	0	0	0
1314	21.6	120	0.83	0.84	-0.8	0	0	300	9	250	1	1	251.08	-0.43	0	0	9	250	1	1	0	0	5	5	0	0	0	0	0	0	0	0	0
1315	32.2	133	1.11	1.11	-0.1	0	0	300	9	330	1	1	333.39	-1.02	0	0	9	330	1	1	0	0	5	5	0	0	0	0	0	0	0	0	0
1316	33	132	1.13	1.13	0	0	0	300	9	340	1	1	339.02	0.29	0	0	9	340	1	1	0	0	5	5	0	0	0	0	0	0	0	0	0
1317	14.8	114	0.63	0.63	-0.3	0	0	100	9	50	1	1	63.17	-20.85	1	0	9	50	1	1	0	0	3	3	0	0	0	0	1	1	0	0	1
1318	31	139	1.08	1.08	-0.2	0	0	300	9	324	1	1	324.79	-0.24	0	0	9	324	1	1	0	0	5	5	0	0	0	0	0	0	0	0	0
1319	24.8	130	0.93	0.93	0.5	0	0	300	9	280	1	1	277.53	0.89	0	0	9	280	1	1	0	0	5	5	0	0	0	0	0	0	0	0	0
1320	24.8	130	0.93	0.93	0.5	0	0	300	9	280	1	1	277.53	0.89	0	0	9	280	1	1	0	0	5	5	0	0	0	0	0	0	0	0	0
1321	15.7	102	0.66	0.66	-0.1	0	0	300	9	200	1	1	198.11	0.96	0	0	9	200	1	1	0	0	5	5	0	0	0	0	0	0	0	0	0
1322	11	71	0.5	0.5	-1	0	0	300	9	150	1	1	151.49	-0.98	0	0	9	150	1	1	0	0	5	5	0	0	0	0	0	0	0	0	0
1323	36.6	132	1.21	1.21	-0.1	0	0	300	9	365	1	1	363.51	0.41	0	0	9	365	1	1	0	0	5	5	0	0	0	0	0	0	0	0	0
1324	27	130	0.98	0.98	-0.3	0	0	300	9	300	1	1	294.95	1.71	0	0	9	300	1	1	0	0	5	5	0	0	0	0	0	0	0	0	0
1325	7	78	0.37	0.37	0.3	0	0	300	9	120	1	1	110.64	8.46	0	0	9	120	1	1	0	0	5	5	0	0	0	0	0	0	0	0	0
1326	9.2	80	0.46	0.46	0.4	0	0	300	9	135	1	1	137.4	-1.75	0	0	9	135	1	1	0	0	5	5	0	0	0	0	0	0	0	0	0
1327	27.5	138	0.99	1	-0.6	0	0	300	9	300	1	1	298.72	0.43	0	0	9	300	1	1	0	0	5	5	0	0	0	0	0	0	0	0	0
1328	27.5	138	0.99	1	-0.6	0	0	300	9	300	1	1	298.72	0.43	0	0	9	300	1	1	0	0	5	5	0	0	0	0	0	0	0	0	0
1329	27.6	140	0.99	1	-0.8	0	0	300	9	300	1	1	299.49	0.17	0	0	9	300	1	1	0	0	5	5	0	0	0	0	0	0	0	0	0
1330	8.1	72	0.41	0.41	-1	0	0	300	9	125	1	1	124.2	0.64	0	0	9	125	1	1	0	0	5	5	0	0	0	0	0	0	0	0	0
1331	54	165	1.55	1.55	0.1	0	0	300	9	450	1	1	464.58	-3.14	0	0	9	450	1	1	0	0	5	5	0	0	0	0	0	0	0	0	0
1332	18.7	95	0.75	0.75	-0.3	0	0	300	9	225	1	1	225.76	-0.34	0	0	9	225	1	1	0	0	5	5	0	0	0	0	0	0	0	0	0
1333	18.5	95	0.75	0.75	0.5	0	0	300	9	220	1	1	223.96	-1.77	0	0	9	220	1	1	0	0	5	5	0	0	0	0	0	0	0	0	0
1334	18.5	95	0.75	0.75	0.5	0	0	300	9	225	1	1	223.96	0.46	0	0	9	225	1	1	0	0	5	5	0	0	0	0	0	0	0	0	0
1335	36.2	38	1.2	1.2	0	0	0	300	9	350	1	1	360.86	-3.01	0	0	9	350	1	1	0	0	5	5	0	0	0	0	0	0	0	0	0
1336	50	146	1.47	1.48	-0.6	0	0	300	9	450	1	1	443.57	1.45	0	0	9	450	1	1	0	0	5	5	0	0	0	0	0	0	0	0	0
1337	33	130	1.14	1.13	0.9	0	0	300	9	340	1	1	339.02	0.29	0	0	9	340	1	1	0	0	5	5	0	0	0	0	0	0	0	0	0
1338	38	148	1.26	1.24	1.4	0	0	300	9	340	1	1	372.66	-8.76	0	0	9	380	1	1	11.76	1.97	5	1	0	0	0	0	0	0	0	0	0
1339	61	157	1.66	1.66	-0.1	0	0	300	9	550	1	1	498.68	10.29	0	1	9	550	1	1	0	0	4	4	0	0	0	0	1	1	0	1	1
1340	26.8	138	0.95	0.98	-2.8	0	0	320	10	340	2	24	312.88	8.67	0	0	10	340	2	24	0	0	5	5	0	0	0	0	0	0	0	0	0
1341	36.6	132	1.21	1.21	-0.1	0	0	320	10	400	2	24	387.74	3.16	0	0	10	400	2	24	0	0	5	5	0	0	0	0	0	0	0	0	0
1342	36.6	132	1.21	1.21	-0.1	0	0	320	10	300	2	24	387.74	-22.63	1	0	10	300	2	24	0	0	3	3	0	0	0	0	1	1	0	0	1
1343	38	148	1.26	1.24	1.4	0	0	320	10	430	2	24	397.5	8.18	0	0	10	430	2	24	0	0	5	5	0	0	0	0	0	0	0	0	0
1344	35	146	1.1	1.18	-6.5	0	0	40	11	15	2	8	15.68	-4.34	0	0	11	15	2	6	0	0	5	5	0	0	0	0	0	0	0	0	0
1345	34	146	0.86	1.15	-25.4	1	0	40	11	12	2	8	15.38	-21.96	1	0	11	12	2	8	0	0	3	3	0	0	0	0	1	1	0	0	1
1346	43	144	1.34	1.35	-0.4	0	0	40	11	20	2	8	17.94	11.45	0	1	11	20	2	8	0	0	4	4	0	0	0	0	1	1	0	0	1
1347	21	114	0.81	0.82	-1.2	0	0	40	11	10	2	8	10.93	-8.52	0	0	11	10	2	8	0	0	5	5	0	0	0	0	0	0	0	0	0
1348	22.7	127	0.88	0.87	1.4	0	0	40	11	11.5	2	8	11.57	-0.61	0	0	11	11.5	2	8	0	0	5	5	0	0	0	0	0	0	0	0	0
1349	39	148	1.26	1.26	-0.3	0	0	40	11	16.8	2	8	16.85	-0.28	0	0	11	16.8	2	8	0	0	5	5	1	1	0	0	0	0	0	0	1
1350	19.5	113	0.78	0.78	0.5	0	0	40	11	10	2	8	10.35	-3.38	0	0	11	10	2	8	0	0	5	5	0	0	0	0	0	0	0	0	0
1351	17.6	114	0.68	0.72	-5.5	0	0	40	11	10	2	8	9.59	4.26	0	0	11	10	2	8	0	0	5	5	0	0	0	0	0	0	0	0	0
1352	17.6	114	0.68	0.72	-5.5	0	0	40	11	9.5	2	8	9.59	-0.95	0	0	11	9.5	2	8	0	0	5	5	0	0	0	0	0	0	0	0	0
1353	39	150	1.26	1.26	-0.3	0	0	60	11	25	2	8	25.27	-1.07	0	0	11	25	2	8	0	0	5	5	0	0	0	0	0	0	0	0	0
1354	20.5	120	0.88	0.81	9.3	0	0	40	11	10	2	8	10.74	-6.88	0	0	11	10	2	24	0	0	5	5	0	0	0	0	0	0	0	0	0
1355	11.7	88	0.52	0.53	-1.7	0	0	40	11	25	2	24	21.16	18.15	0	1	11	25	2	24	0	0	4	4	0	0	0	0	1	1	0	0	1
1356	16	100	0.66	0.67	-1.5	0	0	40	11	9	2	8	8.93	0.77	0	0	11	9	2	8	0	0	5	5	0	0	0	0	0	0	0	0	0
1357	68.5	155	1.77	1.77	-0.2	0	0	60	11	35	2	8	35.46	-1.29	0	0	11	35	2	8	0	0	5	5	0	0	0	0	0	0	0	0	0
1358	16	105	0.66	0.67	-1.5	0	0	60	11	13.4	2	8	13.4	0.03	0	0	11	13.4	2	8	0	0	5	5	0	0	0	0	0	0	0	0	0
1359	63	157	1.7	1.69	0.4	0	0	60	11	35	2	8	33.86	3.38	0	0	11	35	2	8	0	0	5	5	0	0	0	0	0	0	0	0	0
1360	29.5	129	1.05	1.05	0.4	0	0	40	11	13.8	2	8	13.95	-1.05	0	0	11	13.5	2	8	-2.17	0	5	5	0	0	0	0	0	0	0	0	0
1361	16	115	0.6	0.67	-10.4	1	0	40	11	9	2	8	8.93	0.77	0	0	11	9	2	8	0	0	5	5	0	0	0	0	0	0	0	0	0
1362	12	90	0.54	0.54	0.1	0	0	40	11	7	2	8	7.19	-2.64	0	0	11	7	2	8	0	0	5	5	0	0	0	0	0	0	0	0	0
1363	24	116	0.9	0.9	-0.4	0	0	40	11	37	2	8	12.05	207.14	0	1	11	37	2	8	0	0	4	4	0	0	0	0	1	1	0	0	1
1364	13.5	98	0.58	0.59	-1.6	0	0	40	11	7.5	2	8	7.86	-4.56	0	0	11	7.5	2	8	0	0	5	5	0	0	0	0	0	0	0	0	0
1365	26.5	132	0.96	0.97	-1	0	0	40	11	13	2	8	12.93	0.52	0	0	11	13	2	8	0	0	5	5	0	0	0	0	0	0	0	0	0
1366	26.5	132	0.96	0.97	-1	0	0	40	11	13.4	2	8	12.93	3.61	0	0	11	13.4	2	8	0	0	5	5	2	1	0	0	0	0	0	0	1
1367	15	110	0.63	0.64	-1.3	0	0	47	11	10	2	8	10	0.03	0	0	11	10	2	8	0	0	5	5	0	0	0	0	0	0	0	0	0
1368	16.5	111	0.63	0.69	-8.1	0	0	40	11	10	2	8	9.14	9.42	0	0	11	10	2	8	0	0	5	5	0	0	0	0	0	0	0	0	0
1369	33.5	143	1.1	1.14	-3.7	0	0	40	11	15	2	8	15.22	-1.46	0	0	11	15	2	8	0	0	5	5	0	0	0	0	0	0	0	0	0
1370	24	122	0.9	0.9	-0.4	0	0	40	11	12	2	8	12.05	-0.39	0	0	11	12	2	8	0	0	5	5	0	0	0	0	0	0	0	0	0
1371	21.5	126	0.83	0.83	0	0	0	40	11	11	2	8	11.12	-1.09	0	0	11	11	2	8	0	0	5	5	0	0	0	0	0	0	0	0	0
1372	36	144	1.2	1.2	0.1	0	0	60	11	24	1	8	23.97	0.13	0	0	11	24	1	8	0	0	5	5	0	0	0	0	0	0	0	0	0
1373	3.9	53	0.25	0.25	1.6	0	0	60	11	5	2	8	4.92	1.63	0	0	11	5	2	8	0	0	5	5	0	0	0	0	0	0	0	0	0
1374	33	142	1.13	1.13	0	0	0	40	11	15	2	8	15.07	-0.45	0	0	11	15	2	8	0	0	5	5	0	0	0	0	0	0	0	0	0
1375	13.6	96	0.59	0.59	-0.4	0	0	60	11	8.8	2	6	8.89	-1.01	0	0	11	8.8	2	6	0	0	5	5	0	0	0	0	0	0	0	0	0
1376	13.6	96	0.59	0.59	-0.4	0	0	60	11	11.8	2	8	11.85	-0.45	0	0	11	12	2	8	1.69	0	5	5	0	0	0	0	0	0	0	0	0
1377	14	98	0.6	0.61	-1	0	0	60	11	12	2	8	12.12	-0.95	0	0	11	12	2	8	0	0	5	5	0	0	0	0	0	0	0	0	0
1378	6.9	63	0.37	0.37	1.1	0	0	60	11	7.5	2	8	7.32	2.46	0	0	11	7.5	2	8	0	0	5	5	0	0	0	0	0	0	0	0	0
1379	14	102	0.62	0.61	2.3	0	0	40	11	6	2	6	6.06	-0.95	0	0	11	6	2	6	0	0	5	5	0	0	0	0	0	0	0	0	0
1380	14	102	0.62	0.61	2.3	0	0	60	11	9	2	6	9.09	-0.95	0	0	11	9	2	6	0	0	5	5	0	0	0	0	0	0	0	0	0
1381	14	102	0.62	0.61	2.3	0	0	60	11	12	2	8	12.12	-0.95	0	0	11	12	2	8	0	0	5	5	3	1	0	0	0	0	0	0	1
1382	15.3	93	0.64	0.65	-1.2	0	0	40	11	8.5	2	8	8.64	-1.57	0	0	11	8.5	2	8	0	0	5	5	0	0	0	0	0	0	0	0	0
1383	26.5	129	0.96	0.97	-1	0	0	60	11	17	2	8	19.4	-12.37	1	0	11	17	2	8	0	0	3	3	0	0	0	0	1	1	0	0	1
1384	24.5	128	0.92	0.92	0.3	0	0	40	11	12	2	8	12.23	-1.86	0	0	11	12	2	8	0	0	5	5	0	0	0	0	0	0	0	0	0
1385	13.5	87	0.59	0.59	0.1	0	0	40	11	8.7	2	8	7.86	10.71	0	1	11	8.7	2	8	0	0	4	4	0	0	0	0	1	1	0	0	1
1386	61	147	1.66	1.66	-0.1	0	0	60	11	24	2	6	24.93	-3.75	0	0	11	24	2	6	0	0	5	5	0	0	0	0	0	0	0	0	0
1387	22.5	125	0.86	0.86	-0.3	0	0	60	11	25	2	12	12.93	93.3	0	1	11	25	2	12	0	0	4	4	0	0	0	0	1	1	0	0	1
1388	62.7	178	1.69	1.69	0	0	0	40	11	20	2	8	16.88	18.46	0	1	11	20	2	8	0	0	4	4	0	0	0	0	1	1	0	0	1
1389	68.4	166	1.77	1.77	-0.1	0	0	60	11	25	2	6	26.57	-5.92	0	0	11	25	2	6	0	0	5	5	0	0	0	0	0	0	0	0	0
1390	36	157	1.19	1.2	-0.7	0	0	40	11	15	1	8	11.98	25.17	0	1	11	15	2	8	0	0	4	4	0	0	0	0	1	1	0	0	1
1391	93.5	187	2.08	2.08	0.2	0	0	40	11	20	2	8	20.76	-3.67	0	0	11	20	2	8	0	0	5	5	0	0	0	0	0	0	0	0	0
1392	41	144	1.31	1.31	0.4	0	0	80	11	40	2	12	34.81	14.91	0	1	11	40	2	12	0	0	4	4	0	0	0	0	1	1	0	0	1
1393	10	82	0.49	0.47	4.3	0	0	40	11	4.7	2	6	4.7	0	0	0	11	4.7	2	6	0	0	5	5	0	0	0	0	0	0	0	0	0
1394	40	154	1.42	1.28	10.5	0	1	40	11	20	2	8	17.13	16.77	0	1	11	20	2	8	0	0	4	4	0	0	0	0	1	1	0	1	1
1395	16.3	120	0.68	0.68	0.1	0	0	40	11	7.5	2	6	6.79	10.42	0	1	11	7.5	2	6	0	0	4	4	0	0	0	0	1	1	0	1	1
1396	25	128	1.05	0.93	12.9	0	1	40	11	14	2	8	12.41	12.85	0	1	11	14	2	8	0	0	4	4	0	0	0	0	1	1	0	1	1
1397	35	146	1.1	1.18	-6.5	0	0	2	12	2	1	1	2	0	0	0	12	2	1	1	0	0	5	5	0	0	0	0	0	0	0	0	0
1398	31.2	143	1.1	1.09	1.2	0	0	2	12	2	1	1	2	0	0	0	12	2	1	1	0	0	5	5	0	0	0	0	0	0	0	0	0
1399	64.1	166	1.7	1.71	-0.5	0	0	2	12	2	1	1	2	0	0	0	12	2	1	1	0	0	5	5	0	0	0	0	0	0	0	0	0
1400	64.1	166	1.7	1.71	-0.5	0	0	2	12	2	1	1	2	0	0	0	12	2	1	1	0	0	5	5	0	0	0	0	0	0	0	0	0
1401	64.1	166	1.7	1.71	-0.5	0	0	2	12	2	1	1	2	0	0	0	12	2	1	1	0	0	5	5	0	0	0	0	0	0	0	0	0
1402	59.1	163	1.63	1.63	-0.2	0	0	2	12	2	1	1	2	0	0	0	12	2	1	1	0	0	5	5	0	0	0	0	0	0	0	0	0
1403	20.8	110	0.8	0.81	-1.7	0	0	2	12	1.8	1	1	1.63	10.55	0	1	12	1.8	1	1	0	0	4	4	0	0	0	0	1	1	0	0	1
1404	28	130	1.05	1.01	4.1	0	0	2	12	2	1	1	2	0	0	0	12	2	1	1	0	0	5	5	0	0	0	0	0	0	0	0	0
1405	31	129	1.05	1.08	-3	0	0	2	12	2	1	1	2	0	0	0	12	2	1	1	0	0	5	5	0	0	0	0	0	0	0	0	0
1406	14	116	0.6	0.61	-1	0	0	2	12	1.2	1	1	1.21	-0.95	0	0	12	1.2	1	1	0	0	5	5	0	0	0	0	0	0	0	0	0
1407	14	116	0.6	0.61	-1	0	0	2	12	1.2	1	1	1.21	-0.95	0	0	12	1.2	1	1	0	0	5	5	0	0	0	0	0	0	0	0	0
1408	14	116	0.6	0.61	-1	0	0	2	12	1.2	1	1	1.21	-0.95	0	0	12	1.2	1	1	0	0	5	5	0	0	0	0	0	0	0	0	0
1409	26.8	138	0.95	0.98	-2.8	0	0	2	12	1.9	1	1	1.96	-2.84	0	0	12	1.9	1	1	0	0	5	5	0	0	0	0	0	0	0	0	0
1410	26.8	138	0.95	0.98	-2.8	0	0	2	12	1.9	1	1	1.96	-2.84	0	0	12	1.9	1	1	0	0	5	5	0	0	0	0	0	0	0	0	0
1411	26	138	0.96	0.96	0.3	0	0	2	12	1.9	1	1	1.91	-0.72	0	0	12	1.9	1	1	0	0	5	5	0	0	0	0	0	0	0	0	0
1412	26	138	0.96	0.96	0.3	0	0	2	12	2	1	1	1.91	4.5	0	0	12	2	1	1	0	0	5	5	0	0	0	0	0	0	0	0	0
1413	27.2	120	1.2	0.99	21.5	0	1	2	12	2	1	1	1.98	1.21	0	0	12	2	1	1	0	0	5	5	0	0	0	0	0	0	0	0	0
1414	27.2	120	1.2	0.99	21.5	0	1	2	12	2	1	1	1.98	1.21	0	0	12	2	1	1	0	0	5	5	0	0	0	0	0	0	0	0	0
1415	25.7	120	0.96	0.95	1.2	0	0	2	12	1.9	1	1	1.9	0.1	0	0	12	1.9	1	1	0	0	5	5	0	0	0	0	0	0	0	0	0
1416	25.7	120	0.96	0.95	1.2	0	0	2	12	1.9	1	1	1.9	0.1	0	0	12	1.9	1	1	0	0	5	5	0	0	0	0	0	0	0	0	0
1417	14	94	0.53	0.61	-12.5	1	0	2	12	1	1	1	1.21	-17.46	1	0	12	1	1	1	0	0	3	3	0	0	0	0	1	1	0	0	1
1418	14	94	0.53	0.61	-12.5	1	0	2	12	1	1	1	1.21	-17.46	1	0	12	1	1	1	0	0	3	3	0	0	0	0	1	1	0	0	1
1419	14	94	0.53	0.61	-12.5	1	0	2	12	1	1	1	1.21	-17.46	1	0	12	1	1	1	0	0	3	3	0	0	0	0	1	1	0	0	1
1420	10.7	87	0.51	0.49	3.1	0	0	2	12	1	1	1	0.99	1.1	0	0	12	1	1	1	0	0	5	5	0	0	0	0	0	0	0	0	0
1421	10.7	87	0.51	0.49	3.1	0	0	2	12	1	1	1	0.99	1.1	0	0	12	1	1	1	0	0	5	5	0	0	0	0	0	0	0	0	0
1422	12.1	90	0.54	0.54	-0.5	0	0	2	12	1	1	1	1.09	-7.85	0	0	12	1	1	1	0	0	5	5	0	0	0	0	0	0	0	0	0
1423	12.1	90	0.54	0.54	-0.5	0	0	2	12	1	1	1	1.09	-7.85	0	0	12	1	1	1	0	0	5	5	0	0	0	0	0	0	0	0	0
1424	34	146	0.86	1.15	-25.4	1	0	2	12	2	1	1	2	0	0	0	12	2	1	1	0	0	5	5	0	0	0	0	0	0	0	0	0
1425	27.7	134	1	1	-0.1	0	0	2	12	2	1	1	2	0	0	0	12	2	1	1	0	0	5	5	0	0	0	0	0	0	0	0	0
1426	27.7	134	1	1	-0.1	0	0	2	12	2	1	1	2	0	0	0	12	2	1	1	0	0	5	5	0	0	0	0	0	0	0	0	0
1427	27.7	134	1	1	-0.1	0	0	2	12	2	1	1	2	0	0	0	12	2	1	1	0	0	5	5	0	0	0	0	0	0	0	0	0
1428	21.5	125	0.85	0.83	1.9	0	0	2	12	1.7	1	1	1.67	1.91	0	0	12	1.7	1	1	0	0	5	5	0	0	0	0	0	0	0	0	0
1429	15.6	92	0.65	0.66	-1.1	0	0	2	12	1.3	1	1	1.31	-1.1	0	0	12	1.3	1	1	0	0	5	5	0	0	0	0	0	0	0	0	0
1430	15.6	92	0.65	0.66	-1.1	0	0	2	12	1.3	1	1	1.31	-1.1	0	0	12	2	1	1	53.85	52.16	5	2	0	0	0	0	0	0	1	0	1
1431	15.6	92	0.65	0.66	-1.1	0	0	2	12	1.3	1	1	1.31	-1.1	0	0	12	1.3	1	1	0	0	5	5	0	0	0	0	0	0	0	0	0
1432	21	114	0.81	0.82	-1.2	0	0	2	12	1.6	1	1	1.64	-2.42	0	0	12	1.6	1	1	0	0	5	5	0	0	0	0	0	0	0	0	0
1433	23.1	117	0.87	0.88	-1	0	0	2	12	1.6	1	1	1.76	-8.97	0	0	12	1.6	1	1	0	0	5	5	0	0	0	0	0	0	0	0	0
1434	22.7	127	0.88	0.87	1.4	0	0	2	12	1.7	1	1	1.74	-2.05	0	0	12	1.7	1	1	0	0	5	5	0	0	0	0	0	0	0	0	0
1435	11.4	93	0.51	0.52	-1.7	0	0	2	12	1	1	1	1.04	-3.61	0	0	12	1	1	1	0	0	5	5	0	0	0	0	0	0	0	0	0
1436	11.4	93	0.51	0.52	-1.7	0	0	2	12	1	1	1	1.04	-3.61	0	0	12	1	1	1	0	0	5	5	0	0	0	0	0	0	0	0	0
1437	11.4	93	0.51	0.52	-1.7	0	0	2	12	1	1	1	1.04	-3.61	0	0	12	1	1	1	0	0	5	5	0	0	0	0	0	0	0	0	0
1438	11.4	93	0.51	0.52	-1.7	0	0	2	12	1	1	1	1.04	-3.61	0	0	12	1	1	1	0	0	5	5	0	0	0	0	0	0	0	0	0
1439	28	132	1	1.01	-0.8	0	0	2	12	2	1	1	2	0	0	0	12	2	1	1	0	0	5	5	0	0	0	0	0	0	0	0	0
1440	28	132	1	1.01	-0.8	0	0	2	12	2	1	1	2	0	0	0	12	2	1	1	0	0	5	5	0	0	0	0	0	0	0	0	0
1441	21	132	1.05	0.82	28.1	0	1	2	12	2	1	1	1.64	21.98	0	1	12	2	1	1	0	0	4	4	0	0	0	0	1	1	0	0	1
1442	21	132	1.05	0.82	28.1	0	1	2	12	2	1	1	1.64	21.98	0	1	12	2	1	1	0	0	4	4	0	0	0	0	1	1	0	0	1
1443	32.1	136	1.1	1.11	-0.8	0	0	2	12	2	1	1	2	0	0	0	12	2	1	1	0	0	5	5	0	0	0	0	0	0	0	0	0
1444	32.1	136	1.1	1.11	-0.8	0	0	2	12	2	1	1	2	0	0	0	12	2	1	1	0	0	5	5	0	0	0	0	0	0	0	0	0
1445	29	140	1.08	1.03	4.5	0	0	2	12	2	1	1	2	0	0	0	12	2	1	1	0	0	5	5	0	0	0	0	0	0	0	0	0
1446	15	104	0.63	0.64	-1.3	0	0	2	12	1.3	1	1	1.28	1.87	0	0	12	1.3	1	1	0	0	5	5	0	0	0	0	0	0	0	0	0
1447	39	148	1.26	1.26	-0.3	0	0	2	12	2	1	1	2	0	0	0	12	2	1	1	0	0	5	5	0	0	0	0	0	0	0	0	0
1448	40	148	1.28	1.28	-0.4	0	0	2	12	2	1	1	2	0	0	0	12	2	1	1	0	0	5	5	0	0	0	0	0	0	0	0	0
1449	40	148	1.28	1.28	-0.4	0	0	2	12	2	1	1	2	0	0	0	12	2	1	1	0	0	5	5	0	0	0	0	0	0	0	0	0
1450	40	148	1.28	1.28	-0.4	0	0	2	12	2	1	1	2	0	0	0	12	2	1	1	0	0	5	5	0	0	0	0	0	0	0	0	0
1451	12.7	100	0.56	0.56	-0.5	0	0	2	12	1	1	1	1.13	-11.16	1	0	12	1	1	1	0	0	3	3	0	0	0	0	1	1	0	0	1
1452	13.5	93	0.59	0.59	0.1	0	0	2	12	1	1	1	1.18	-15.16	1	0	12	1	1	1	0	0	3	3	0	0	0	0	1	1	0	0	1
1453	16.3	120	0.68	0.68	0.1	0	0	2	12	1.4	1	1	1.36	3.06	0	0	12	1.4	1	1	0	0	5	5	0	0	0	0	0	0	0	0	0
1454	16.3	120	0.68	0.68	0.1	0	0	2	12	1.4	1	1	1.36	3.06	0	0	12	1.4	1	1	0	0	5	5	0	0	0	0	0	0	0	0	0
1455	16.3	120	0.68	0.68	0.1	0	0	2	12	1.4	1	1	1.36	3.06	0	0	12	1.4	1	1	0	0	5	5	0	0	0	0	0	0	0	0	0
1456	16.3	120	0.68	0.68	0.1	0	0	2	12	1.4	1	1	1.36	3.06	0	0	12	1.4	1	1	0	0	5	5	0	0	0	0	0	0	0	0	0
1457	15.5	96	0.65	0.65	-0.6	0	0	2	12	1.3	1	1	1.31	-0.62	0	0	12	1.3	1	1	0	0	5	5	0	0	0	0	0	0	0	0	0
1458	15.5	96	0.65	0.65	-0.6	0	0	2	12	1.3	1	1	1.31	-0.62	0	0	12	1.3	1	1	0	0	5	5	0	0	0	0	0	0	0	0	0
1459	19.5	113	0.78	0.78	0.5	0	0	2	12	1.5	1	1	1.55	-3.38	0	0	12	1.5	1	1	0	0	5	5	0	0	0	0	0	0	0	0	0
1460	14.8	98	0.63	0.63	-0.3	0	0	2	12	1.2	1	1	1.26	-5.02	0	0	12	1.2	1	1	0	0	5	5	0	0	0	0	0	0	0	0	0
1461	14.8	98	0.63	0.63	-0.3	0	0	2	12	1.2	1	1	1.26	-5.02	0	0	12	1.2	1	1	0	0	5	5	0	0	0	0	0	0	0	0	0
1462	14.8	98	0.63	0.63	-0.3	0	0	2	12	1.2	1	1	1.26	-5.02	0	0	12	1.2	1	1	0	0	5	5	0	0	0	0	0	0	0	0	0
1463	14.8	98	0.63	0.63	-0.3	0	0	2	12	1.2	1	1	1.26	-5.02	0	0	12	1.2	1	1	0	0	5	5	0	0	0	0	0	0	0	0	0
1464	4.6	60	0.32	0.27	16.6	0	1	0.05	12	0.3	1	1	0.23	30.15	0	1	12	0.3	1	1	0	0	4	4	0	0	0	0	1	1	0	0	1
1465	5	59	0.32	0.29	10.3	0	1	0.05	12	0.3	1	1	0.25	20	0	1	12	0.3	1	1	0	0	4	4	0	0	0	0	1	1	0	0	1
1466	5	59	0.32	0.29	10.3	0	1	0.05	12	0.3	1	1	0.25	20	0	1	12	0.3	1	1	0	0	4	4	0	0	0	0	1	1	0	0	1
1467	19.2	105	0.76	0.77	-1	0	0	2	12	1.5	1	1	1.53	-2.27	0	0	12	1.5	1	1	0	0	5	5	0	0	0	0	0	0	0	0	0
1468	19.6	100	0.7	0.78	-10.2	1	0	2	12	1.4	1	1	1.56	-10.16	1	0	12	1.4	1	1	0	0	3	3	0	0	0	0	1	1	0	0	1
1469	19.6	100	0.7	0.78	-10.2	1	0	2	12	1.4	1	1	1.56	-10.16	1	0	12	1.4	1	1	0	0	3	3	0	0	0	0	1	1	0	0	1
1470	19.6	100	0.7	0.78	-10.2	1	0	2	12	1.4	1	1	1.56	-10.16	1	0	12	1.4	1	1	0	0	3	3	0	0	0	0	1	1	0	0	1
1471	19.6	100	0.7	0.78	-10.2	1	0	2	12	1.4	1	1	1.56	-10.16	1	0	12	1.4	1	1	0	0	3	3	0	0	0	0	1	1	0	0	1
1472	16.5	109	0.68	0.69	-0.8	0	0	2	12	1.3	1	1	1.37	-5.17	0	0	12	1.3	1	1	0	0	5	5	0	0	0	0	0	0	0	0	0
1473	16.5	109	0.68	0.69	-0.8	0	0	2	12	1.3	1	1	1.37	-5.17	0	0	12	1.3	1	1	0	0	5	5	0	0	0	0	0	0	0	0	0
1474	16.5	109	0.68	0.69	-0.8	0	0	2	12	1.3	1	1	1.37	-5.17	0	0	12	1.3	1	1	0	0	5	5	0	0	0	0	0	0	0	0	0
1475	11.7	85	0.55	0.53	4	0	0	2	12	1	1	1	1.06	-5.48	0	0	12	1	1	1	0	0	5	5	0	0	0	0	0	0	0	0	0
1476	11.7	85	0.55	0.53	4	0	0	2	12	1	1	1	1.06	-5.48	0	0	12	1	1	1	0	0	5	5	0	0	0	0	0	0	0	0	0
1477	11.7	88	0.52	0.53	-1.7	0	0	2	12	1	1	1	1.06	-5.48	0	0	12	1	1	1	0	0	5	5	0	0	0	0	0	0	0	0	0
1478	12.8	89	0.53	0.57	-6.4	0	0	2	12	1	1	1	1.13	-11.68	1	0	12	1	1	1	0	0	3	3	0	0	0	0	1	1	0	0	1
1479	13.4	88	0.58	0.59	-1	0	0	2	12	1	1	1	1.17	-14.69	1	0	12	1	1	1	0	0	3	3	0	0	0	0	1	1	0	0	1
1480	13.4	88	0.58	0.59	-1	0	0	2	12	1	1	1	1.17	-14.69	1	0	12	1	1	1	0	0	3	3	0	0	0	0	1	1	0	0	1
1481	17.2	109	0.7	0.71	-1	0	0	2	12	1.4	1	1	1.41	-1	0	0	12	1.4	1	1	0	0	5	5	0	0	0	0	0	0	0	0	0
1482	17.2	109	0.7	0.71	-1	0	0	2	12	1.4	1	1	1.41	-1	0	0	12	1.4	1	1	0	0	5	5	0	0	0	0	0	0	0	0	0
1483	14	100	0.6	0.61	-1	0	0	2	12	1.2	1	1	1.21	-0.95	0	0	12	1.2	1	1	0	0	5	5	0	0	0	0	0	0	0	0	0
1484	14	100	0.6	0.61	-1	0	0	2	12	1.2	1	1	1.21	-0.95	0	0	12	1.2	1	1	0	0	5	5	0	0	0	0	0	0	0	0	0
1485	14	100	0.6	0.61	-1	0	0	2	12	1.2	1	1	1.21	-0.95	0	0	12	1.2	1	1	0	0	5	5	0	0	0	0	0	0	0	0	0
1486	14	100	0.6	0.61	-1	0	0	2	12	1.2	1	1	1.21	-0.95	0	0	12	1.2	1	1	0	0	5	5	0	0	0	0	0	0	0	0	0
1487	68.5	155	1.77	1.77	-0.2	0	0	2	12	2	1	1	2	0	0	0	12	2	1	1	0	0	5	5	0	0	0	0	0	0	0	0	0
1488	68.5	155	1.77	1.77	-0.2	0	0	2	12	2	1	1	2	0	0	0	12	2	1	1	0	0	5	5	0	0	0	0	0	0	0	0	0
1489	68.5	155	1.77	1.77	-0.2	0	0	2	12	2	1	1	2	0	0	0	12	2	1	1	0	0	5	5	0	0	0	0	0	0	0	0	0
1490	61	157	1.66	1.66	-0.1	0	0	2	12	2	1	1	2	0	0	0	12	2	1	1	0	0	5	5	0	0	0	0	0	0	0	0	0
1491	16	105	0.67	0.67	0	0	0	2	12	1.3	1	1	1.34	-2.96	0	0	12	1.3	1	1	0	0	5	5	0	0	0	0	0	0	0	0	0
1492	16	105	0.67	0.67	0	0	0	2	12	1.3	1	1	1.34	-2.96	0	0	12	1.3	1	1	0	0	5	5	0	0	0	0	0	0	0	0	0
1493	16	105	0.67	0.67	0	0	0	2	12	1.3	1	1	1.34	-2.96	0	0	12	1.3	1	1	0	0	5	5	0	0	0	0	0	0	0	0	0
1494	16	105	0.67	0.67	0	0	0	2	12	1.3	1	1	1.34	-2.96	0	0	12	1.3	1	1	0	0	5	5	0	0	0	0	0	0	0	0	0
1495	63	157	1.7	1.69	0.4	0	0	2	12	2	1	1	2	0	0	0	12	2	1	1	0	0	5	5	0	0	0	0	0	0	0	0	0
1496	63	157	1.7	1.69	0.4	0	0	2	12	2	1	1	2	0	0	0	12	2	1	1	0	0	5	5	0	0	0	0	0	0	0	0	0
1497	63	157	1.7	1.69	0.4	0	0	2	12	2	1	1	2	0	0	0	12	2	1	1	0	0	5	5	0	0	0	0	0	0	0	0	0
1498	29.5	129	1.05	1.05	0.4	0	0	2	12	2	1	1	2	0	0	0	12	2	1	1	0	0	5	5	0	0	0	0	0	0	0	0	0
1499	29.5	129	1.05	1.05	0.4	0	0	2	12	2	1	1	2	0	0	0	12	2	1	1	0	0	5	5	0	0	0	0	0	0	0	0	0
1500	29.5	129	1.05	1.05	0.4	0	0	2	12	2	1	1	2	0	0	0	12	2	1	1	0	0	5	5	0	0	0	0	0	0	0	0	0
1501	29.5	129	1.05	1.05	0.4	0	0	2	12	2	1	1	2	0	0	0	12	2	1	1	0	0	5	5	0	0	0	0	0	0	0	0	0
1502	26.7	146	0.98	0.98	0.5	0	0	2	12	2	1	1	1.95	2.55	0	0	12	2	1	1	0	0	5	5	0	0	0	0	0	0	0	0	0
1503	26.7	146	0.98	0.98	0.5	0	0	2	12	2	1	1	1.95	2.55	0	0	12	2	1	1	0	0	5	5	0	0	0	0	0	0	0	0	0
1504	26.7	146	0.98	0.98	0.5	0	0	2	12	2	1	1	1.95	2.55	0	0	12	2	1	1	0	0	5	5	0	0	0	0	0	0	0	0	0
1505	26.7	146	0.98	0.98	0.5	0	0	2	12	2	1	1	1.95	2.55	0	0	12	2	1	1	0	0	5	5	0	0	0	0	0	0	0	0	0
1506	16	115	0.6	0.67	-10.4	1	0	2	12	1.2	1	1	1.34	-10.42	1	0	12	1.2	1	1	0	0	3	3	0	0	0	0	1	1	0	0	1
1507	17	114	0.66	0.7	-5.8	0	0	2	12	1.2	1	1	1.4	-14.4	1	0	12	1.2	1	1	0	0	3	3	0	0	0	0	1	1	0	0	1
1508	17.5	114	0.66	0.72	-7.9	0	0	2	12	1.2	1	1	1.43	-16.23	1	0	12	1.2	1	1	0	0	3	3	0	0	0	0	1	1	0	0	1
1509	17.5	114	0.66	0.72	-7.9	0	0	2	12	1.2	1	1	1.43	-16.23	1	0	12	1.2	1	1	0	0	3	3	0	0	0	0	1	1	0	0	1
1510	23.5	119	0.88	0.89	-1.1	0	0	2	12	1.7	1	1	1.78	-4.48	0	0	12	1.7	1	1	0	0	5	5	0	0	0	0	0	0	0	0	0
1511	23.5	119	0.88	0.89	-1.1	0	0	2	12	1.7	1	1	1.78	-4.48	0	0	12	1.7	1	1	0	0	5	5	0	0	0	0	0	0	0	0	0
1512	23.5	119	0.88	0.89	-1.1	0	0	2	12	1.7	1	1	1.78	-4.48	0	0	12	1.7	1	1	0	0	5	5	0	0	0	0	0	0	0	0	0
1513	23.5	119	0.88	0.89	-1.1	0	0	2	12	1.7	1	1	1.78	-4.48	0	0	12	1.7	1	1	0	0	5	5	0	0	0	0	0	0	0	0	0
1514	13.5	98	0.58	0.59	-1.6	0	0	2	12	1.1	1	1	1.18	-6.68	0	0	12	1.1	1	1	0	0	5	5	0	0	0	0	0	0	0	0	0
1515	13.5	98	0.58	0.59	-1.6	0	0	2	12	1.1	1	1	1.18	-6.68	0	0	12	1.1	1	1	0	0	5	5	0	0	0	0	0	0	0	0	0
1516	13.5	98	0.58	0.59	-1.6	0	0	2	12	1.1	1	1	1.18	-6.68	0	0	12	1.1	1	1	0	0	5	5	0	0	0	0	0	0	0	0	0
1517	13.5	98	0.58	0.59	-1.6	0	0	2	12	1.1	1	1	1.18	-6.68	0	0	12	1.1	1	1	0	0	5	5	0	0	0	0	0	0	0	0	0
1518	12.5	101	0.55	0.56	-1.1	0	0	2	12	1	1	1	1.11	-10.09	1	0	12	1.1	1	1	10	0	5	1	0	0	0	0	1	1	0	0	1
1519	12.5	101	0.55	0.56	-1.1	0	0	2	12	1.1	1	1	1.11	-1.1	0	0	12	1.1	1	1	0	0	5	5	0	0	0	0	0	0	0	0	0
1520	12.5	101	0.55	0.56	-1.1	0	0	2	12	1	1	1	1.11	-10.09	1	0	12	1.1	1	1	10	0	5	1	0	0	0	0	1	1	0	0	1
1521	62	162	1.67	1.68	-0.5	0	0	2	12	2	1	1	2	0	0	0	12	2	1	1	0	0	5	5	0	0	0	0	0	0	0	0	0
1522	62	162	1.67	1.68	-0.5	0	0	2	12	2	1	1	2	0	0	0	12	2	1	1	0	0	5	5	0	0	0	0	0	0	0	0	0
1523	62	162	1.67	1.68	-0.5	0	0	2	12	2	1	1	2	0	0	0	12	2	1	1	0	0	5	5	0	0	0	0	0	0	0	0	0
1524	49	162	1.46	1.46	0	0	0	2	12	2	1	1	2	0	0	0	12	2	1	1	0	0	5	5	0	0	0	0	0	0	0	0	0
1525	7.1	72	0.37	0.37	-1.1	0	0	0.05	12	0.3	1	1	0.36	-15.49	1	0	12	0.3	1	1	0	0	3	3	0	0	0	0	1	1	0	0	1
1526	7.1	72	0.37	0.37	-1.1	0	0	0.05	12	0.3	1	1	0.36	-15.49	1	0	12	0.3	1	1	0	0	3	3	0	0	0	0	1	1	0	0	1
1527	6.7	60	0.35	0.36	-2.2	0	0	0.05	12	0.33	1	1	0.34	-1.49	0	0	12	0.33	1	1	0	0	5	5	0	0	0	0	0	0	0	0	0
1528	16.5	111	0.63	0.69	-8.1	0	0	2	12	1.28	1	1	1.37	-6.63	0	0	12	1.28	1	1	0	0	5	5	0	0	0	0	0	0	0	0	0
1529	3.7	53	0.23	0.24	-3.4	0	0	0.05	12	0.18	1	1	0.19	-2.7	0	0	12	0.8	1	1	344.44	332.43	5	2	0	0	0	0	0	0	1	0	1
1530	3.7	53	0.23	0.24	-3.4	0	0	0.05	12	0.18	1	1	0.19	-2.7	0	0	12	0.18	1	1	0	0	5	5	0	0	0	0	0	0	0	0	0
1531	3.7	53	0.23	0.24	-3.4	0	0	0.05	12	0.18	1	1	0.19	-2.7	0	0	12	0.18	1	1	0	0	5	5	0	0	0	0	0	0	0	0	0
1532	3.7	53	0.23	0.24	-3.4	0	0	0.05	12	0.18	1	1	0.19	-2.7	0	0	12	0.18	1	1	0	0	5	5	0	0	0	0	0	0	0	0	0
1533	16.5	103	0.7	0.69	2.1	0	0	2	12	1.4	1	1	1.37	2.12	0	0	12	1.4	1	1	0	0	5	5	0	0	0	0	0	0	0	0	0
1534	16.5	103	0.7	0.69	2.1	0	0	2	12	1.4	1	1	1.37	2.12	0	0	12	1.4	1	1	0	0	5	5	0	0	0	0	0	0	0	0	0
1535	16.5	103	0.7	0.69	2.1	0	0	2	12	1.4	1	1	1.37	2.12	0	0	12	1.4	1	1	0	0	5	5	0	0	0	0	0	0	0	0	0
1536	16.5	103	0.7	0.69	2.1	0	0	2	12	1.4	1	1	1.37	2.12	0	0	12	1.4	1	1	0	0	5	5	0	0	0	0	0	0	0	0	0
1537	16.5	103	0.7	0.69	2.1	0	0	2	12	1.4	1	1	1.37	2.12	0	0	12	1.4	1	1	0	0	5	5	0	0	0	0	0	0	0	0	0
1538	35	139	1.17	1.18	-0.5	0	0	2	12	2	1	1	2	0	0	0	12	2	1	1	0	0	5	5	0	0	0	0	0	0	0	0	0
1539	35	139	1.17	1.18	-0.5	0	0	2	12	2	1	1	2	0	0	0	12	2	1	1	0	0	5	5	0	0	0	0	0	0	0	0	0
1540	42.9	139	1.18	1.34	-12.2	1	0	2	12	2	1	1	2	0	0	0	12	2	1	1	0	0	5	5	0	0	0	0	0	0	0	0	0
1541	42.9	139	1.18	1.34	-12.2	1	0	2	12	2	1	1	2	0	0	0	12	2	1	1	0	0	5	5	0	0	0	0	0	0	0	0	0
1542	42.9	139	1.18	1.34	-12.2	1	0	2	12	2	1	1	2	0	0	0	12	2	1	1	0	0	5	5	0	0	0	0	0	0	0	0	0
1543	23.1	115	0.87	0.88	-1	0	0	2	12	1.7	1	1	1.76	-3.28	0	0	12	1.7	1	1	0	0	5	5	0	0	0	0	0	0	0	0	0
1544	23.1	115	0.87	0.88	-1	0	0	2	12	1.7	1	1	1.76	-3.28	0	0	12	1.7	1	1	0	0	5	5	0	0	0	0	0	0	0	0	0
1545	23.1	135	0.87	0.88	-1	0	0	2	12	1.7	1	1	1.76	-3.28	0	0	12	1.7	1	1	0	0	5	5	0	0	0	0	0	0	0	0	0
1546	30	135	1.05	1.06	-0.8	0	0	2	12	2	1	1	2	0	0	0	12	2	1	1	0	0	5	5	0	0	0	0	0	0	0	0	0
1547	31	135	1.08	1.08	-0.2	0	0	2	12	2	1	1	2	0	0	0	12	2	1	1	0	0	5	5	0	0	0	0	0	0	0	0	0
1548	31	135	1.08	1.08	-0.2	0	0	2	12	2	1	1	2	0	0	0	12	2	1	1	0	0	5	5	0	0	0	0	0	0	0	0	0
1549	31	135	1.08	1.08	-0.2	0	0	2	12	2	1	1	2	0	0	0	12	2	1	1	0	0	5	5	0	0	0	0	0	0	0	0	0
1550	3.9	53	0.25	0.25	1.6	0	0	0.05	12	0.4	1	1	0.2	105.13	0	1	12	0.4	1	1	0	0	4	4	0	0	1	0	1	1	0	0	1
1551	3.9	53	0.25	0.25	1.6	0	0	0.05	12	0.2	1	1	0.2	2.56	0	0	12	0.2	1	1	0	0	5	5	0	0	0	0	0	0	0	0	0
1552	3.9	53	0.25	0.25	1.6	0	0	0.05	12	0.2	1	1	0.2	2.56	0	0	12	0.2	1	1	0	0	5	5	0	0	0	0	0	0	0	0	0
1553	22	120	0.84	0.85	-1	0	0	2	12	1.6	1	1	1.7	-5.68	0	0	12	1.6	1	1	0	0	5	5	0	0	0	0	0	0	0	0	0
1554	22	120	0.84	0.85	-1	0	0	2	12	1.6	1	1	1.7	-5.68	0	0	12	1.6	1	1	0	0	5	5	0	0	0	0	0	0	0	0	0
1555	11	85	0.52	0.5	3	0	0	2	12	1	1	1	1.01	-0.98	0	0	12	1	1	1	0	0	5	5	0	0	0	0	0	0	0	0	0
1556	70	155	1.79	1.79	-0.2	0	0	2	12	2	1	1	2	0	0	0	12	2	1	1	0	0	5	5	0	0	0	0	0	0	0	0	0
1557	62.1	137	1.68	1.68	0.1	0	0	2	12	2	1	1	2	0	0	0	12	2	1	1	0	0	5	5	0	0	0	0	0	0	0	0	0
1558	62.1	137	1.68	1.68	0.1	0	0	2	12	2	1	1	2	0	0	0	12	2	1	1	0	0	5	5	0	0	0	0	0	0	0	0	0
1559	50	160	1.48	1.48	0.1	0	0	2	12	2	1	1	2	0	0	0	12	2	1	1	0	0	5	5	0	0	0	0	0	0	0	0	0
1560	50	149	1.47	1.48	-0.6	0	0	2	12	2	1	1	2	0	0	0	12	2	1	1	0	0	5	5	0	0	0	0	0	0	0	0	0
1561	11.5	84	0.52	0.52	-0.4	0	0	2	12	1	1	1	1.04	-4.25	0	0	12	1	1	1	0	0	5	5	0	0	0	0	0	0	0	0	0
1562	11.5	84	0.52	0.52	-0.4	0	0	2	12	1	1	1	1.04	-4.25	0	0	12	1	1	1	0	0	5	5	0	0	0	0	0	0	0	0	0
1563	11.5	84	0.52	0.52	-0.4	0	0	2	12	1	1	1	1.04	-4.25	0	0	12	1	1	1	0	0	5	5	0	0	0	0	0	0	0	0	0
1564	11.5	84	0.52	0.52	-0.4	0	0	2	12	1	1	1	1.04	-4.25	0	0	12	1	1	1	0	0	5	5	0	0	0	0	0	0	0	0	0
1565	41	138	1.3	1.31	-0.4	0	0	2	12	2	1	1	2	0	0	0	12	2	1	1	0	0	5	5	0	0	0	0	0	0	0	0	0
1566	41	138	1.3	1.31	-0.4	0	0	2	12	2	1	1	2	0	0	0	12	2	1	1	0	0	5	5	0	0	0	0	0	0	0	0	0
1567	41	138	1.3	1.31	-0.4	0	0	2	12	2	1	1	2	0	0	0	12	2	1	1	0	0	5	5	0	0	0	0	0	0	0	0	0
1568	41	138	1.3	1.31	-0.4	0	0	2	12	2	1	1	2	0	0	0	12	2	1	1	0	0	5	5	0	0	0	0	0	0	0	0	0
1569	13.6	96	0.59	0.59	-0.4	0	0	2	12	1	1	1	1.19	-15.64	1	0	12	1	1	1	0	0	3	3	0	0	0	0	1	1	0	0	1
1570	13.6	96	0.59	0.59	-0.4	0	0	2	12	1	1	1	1.19	-15.64	1	0	12	1	1	1	0	0	3	3	0	0	0	0	1	1	0	0	1
1571	13.6	96	0.59	0.59	-0.4	0	0	2	12	1	1	1	1.19	-15.64	1	0	12	1	1	1	0	0	3	3	0	0	0	0	1	1	0	0	1
1572	13.6	96	0.59	0.59	-0.4	0	0	2	12	1	1	1	1.19	-15.64	1	0	12	1	1	1	0	0	3	3	0	0	0	0	1	1	0	0	1
1573	12.9	87	0.56	0.57	-1.4	0	0	2	12	1.1	1	1	1.14	-3.19	0	0	12	1.1	1	1	0	0	5	5	0	0	0	0	0	0	0	0	0
1574	12.9	87	0.56	0.57	-1.4	0	0	2	12	1.1	1	1	1.14	-3.19	0	0	12	1.1	1	1	0	0	5	5	0	0	0	0	0	0	0	0	0
1575	12.9	87	0.56	0.57	-1.4	0	0	2	12	1.1	1	1	1.14	-3.19	0	0	12	1.1	1	1	0	0	5	5	0	0	0	0	0	0	0	0	0
1576	12.9	87	0.56	0.57	-1.4	0	0	2	12	1.1	1	1	1.14	-3.19	0	0	12	1.1	1	1	0	0	5	5	0	0	0	0	0	0	0	0	0
1577	19.1	114	0.76	0.76	-0.6	0	0	2	12	1.5	1	1	1.53	-1.89	0	0	12	1.5	1	1	0	0	5	5	0	0	0	0	0	0	0	0	0
1578	19.1	114	0.76	0.76	-0.6	0	0	2	12	1.5	1	1	1.53	-1.89	0	0	12	1.5	1	1	0	0	5	5	0	0	0	0	0	0	0	0	0
1579	16	98	0.66	0.67	-1.5	0	0	2	12	2	1	1	1.34	49.3	0	1	12	2	1	1	0	0	1	2	0	0	0	0	1	1	1	0	2
1580	16	98	0.66	0.67	-1.5	0	0	2	12	1.3	1	1	1.34	-2.96	0	0	12	1.3	1	1	0	0	5	5	0	0	0	0	0	0	0	0	0
1581	6.9	63	0.37	0.37	1.1	0	0	0.05	12	0.3	1	1	0.35	-13.04	1	0	12	0.3	1	1	0	0	3	3	0	0	0	0	1	1	0	0	1
1582	6.9	63	0.37	0.37	1.1	0	0	0.05	12	0.3	1	1	0.35	-13.04	1	0	12	0.3	1	1	0	0	3	3	0	0	0	0	1	1	0	0	1
1583	6.4	68	0.34	0.35	-1.7	0	0	0.05	12	0.3	1	1	0.32	-6.25	0	0	12	0.3	1	1	0	0	5	5	0	0	0	0	0	0	0	0	0
1584	13.5	93	0.59	0.59	0.1	0	0	2	12	1	1	1	1.18	-15.16	1	0	12	1	1	1	0	0	3	3	0	0	0	0	1	1	0	0	1
1585	14.9	93	0.63	0.63	0	0	0	2	12	1	1	1	1.27	-21.25	1	0	12	1	1	1	0	0	3	3	0	0	0	0	1	1	0	0	1
1586	15.3	93	0.65	0.65	0	0	0	2	12	1	1	1	1.3	-22.8	1	0	12	1	1	1	0	0	3	3	0	0	0	0	1	1	0	0	1
1587	14.8	94	0.63	0.63	0	0	0	2	12	1	1	1	1.26	-20.85	1	0	12	1	1	1	0	0	3	3	0	0	0	0	1	1	0	0	1
1588	14	102	0.6	0.61	-1	0	0	2	12	1.2	1	1	1.21	-0.95	0	0	12	1.2	1	1	0	0	5	5	0	0	0	0	0	0	0	0	0
1589	14	102	0.6	0.61	-1	0	0	2	12	1.2	1	1	1.21	-0.95	0	0	12	1.2	1	1	0	0	5	5	0	0	0	0	0	0	0	0	0
1590	36	140	1.19	1.2	-0.7	0	0	2	12	2	1	1	2	0	0	0	12	2	1	1	0	0	5	5	0	0	0	0	0	0	0	0	0
1591	36	140	1.19	1.2	-0.7	0	0	2	12	2	1	1	2	0	0	0	12	2	1	1	0	0	5	5	0	0	0	0	0	0	0	0	0
1592	36	140	1.19	1.2	-0.7	0	0	2	12	2	1	1	2	0	0	0	12	2	1	1	0	0	5	5	0	0	0	0	0	0	0	0	0
1593	36	140	1.19	1.2	-0.7	0	0	2	12	2	1	1	2	0	0	0	12	2	1	1	0	0	5	5	0	0	0	0	0	0	0	0	0
1594	14.1	101	0.61	0.61	0.2	0	0	2	12	1	1	1	1.22	-17.9	1	0	12	1	1	1	0	0	3	3	0	0	0	0	1	1	0	0	1
1595	29	137	1.03	1.03	-0.3	0	0	2	12	2	1	1	2	0	0	0	12	2	1	1	0	0	5	5	0	0	0	0	0	0	0	0	0
1596	27.5	140	0.99	1	-0.6	0	0	2	12	2	1	1	1.99	0.43	0	0	12	2	1	1	0	0	5	5	0	0	0	0	0	0	0	0	0
1597	28.4	139	1.02	1.02	0	0	0	2	12	2	1	1	2	0	0	0	12	2	1	1	0	0	5	5	0	0	0	0	0	0	0	0	0
1598	27.5	140	1	1	0.4	0	0	2	12	2	1	1	1.99	0.43	0	0	12	2	1	1	0	0	5	5	0	0	0	0	0	0	0	0	0
1599	36.5	138	1.2	1.21	-0.8	0	0	2	12	1.8	1	1	2	-10	0	0	12	1.8	1	1	0	0	5	5	0	0	0	0	0	0	0	0	0
1600	39.8	144	1.28	1.28	0	0	0	2	12	2	1	1	2	0	0	0	12	2	1	1	0	0	5	5	0	0	0	0	0	0	0	0	0
1601	39.8	144	1.28	1.28	0	0	0	2	12	2	1	1	2	0	0	0	12	2	1	1	0	0	5	5	0	0	0	0	0	0	0	0	0
1602	39.8	144	1.28	1.28	0	0	0	2	12	2	1	1	2	0	0	0	12	2	1	1	0	0	5	5	0	0	0	0	0	0	0	0	0
1603	39.8	144	1.28	1.28	0	0	0	2	12	2	1	1	2	0	0	0	12	2	1	1	0	0	5	5	0	0	0	0	0	0	0	0	0
1604	27	134	1	0.98	1.7	0	0	2	12	1.6	1	1	1.97	-18.61	1	0	12	1.6	1	1	0	0	3	3	0	0	0	1	2	1	0	0	2
1605	20.6	120	0.8	0.81	-1	0	0	2	12	1.6	1	1	1.62	-1.03	0	0	12	1.6	1	1	0	0	5	5	0	0	0	0	0	0	0	0	0
1606	35.5	133	1.18	1.19	-0.6	0	0	2	12	2	1	1	2	0	0	0	12	2	1	1	0	0	5	5	0	0	0	0	0	0	0	0	0
1607	35.5	133	1.18	1.19	-0.6	0	0	2	12	2	1	1	2	0	0	0	12	2	1	1	0	0	5	5	0	0	0	0	0	0	0	0	0
1608	35.5	133	1.18	1.19	-0.6	0	0	2	12	2	1	1	2	0	0	0	12	2	1	1	0	0	5	5	0	0	0	0	0	0	0	0	0
1609	35.5	133	1.18	1.19	-0.6	0	0	2	12	2	1	1	2	0	0	0	12	2	1	1	0	0	5	5	0	0	0	0	0	0	0	0	0
1610	11.5	81	0.52	0.52	-0.4	0	0	2	12	1	1	1	1.04	-4.25	0	0	12	1	1	1	0	0	5	5	0	0	0	0	0	0	0	0	0
1611	20.5	125	0.79	0.81	-1.9	0	0	2	12	1.7	1	1	1.61	5.53	0	0	12	1.7	1	1	0	0	5	5	0	0	0	0	0	0	0	0	0
1612	31	135	1.11	1.08	2.5	0	0	2	12	2	1	1	2	0	0	0	12	2	1	1	0	0	5	5	0	0	0	0	0	0	0	0	0
1613	49.8	150	1.47	1.47	-0.3	0	0	2	12	2	1	1	2	0	0	0	12	2	1	1	0	0	5	5	0	0	0	0	0	0	0	0	0
1614	16.5	110	0.68	0.69	-0.8	0	0	2	12	1.3	1	1	1.37	-5.17	0	0	12	1.3	1	1	0	0	5	5	0	0	0	0	0	0	0	0	0
1615	16.5	110	0.68	0.69	-0.8	0	0	2	12	1.3	1	1	1.37	-5.17	0	0	12	1.3	1	1	0	0	5	5	0	0	0	0	0	0	0	0	0
1616	16.5	110	0.68	0.69	-0.8	0	0	2	12	1.3	1	1	1.37	-5.17	0	0	12	1.3	1	1	0	0	5	5	0	0	0	0	0	0	0	0	0
1617	16.5	110	0.68	0.69	-0.8	0	0	2	12	1.3	1	1	1.37	-5.17	0	0	12	1.3	1	1	0	0	5	5	0	0	0	0	0	0	0	0	0
1618	49.1	148	1.46	1.46	-0.2	0	0	2	12	2	1	1	2	0	0	0	12	2	1	1	0	0	5	5	0	0	0	0	0	0	0	0	0
1619	19.5	114	0.79	0.78	1.8	0	0	2	12	1.6	1	1	1.55	3.06	0	0	12	1.6	1	1	0	0	5	5	0	0	0	0	0	0	0	0	0
1620	19.5	114	0.79	0.78	1.8	0	0	2	12	1.6	1	1	1.55	3.06	0	0	12	1.6	1	1	0	0	5	5	0	0	0	0	0	0	0	0	0
1621	19.5	114	0.79	0.78	1.8	0	0	2	12	1.6	1	1	1.55	3.06	0	0	12	1.6	1	1	0	0	5	5	0	0	0	0	0	0	0	0	0
1622	19.5	114	0.79	0.78	1.8	0	0	2	12	1.6	1	1	1.55	3.06	0	0	12	1.6	1	1	0	0	5	5	0	0	0	0	0	0	0	0	0
1623	12	98	0.53	0.54	-1.7	0	0	2	12	1	1	1	1.08	-7.27	0	0	12	1	1	1	0	0	5	5	0	0	0	0	0	0	0	0	0
1624	12	98	0.53	0.54	-1.7	0	0	2	12	1	1	1	1.08	-7.27	0	0	12	1	1	1	0	0	5	5	0	0	0	0	0	0	0	0	0
1625	10.5	98	0.49	0.49	0.5	0	0	2	12	0.9	1	1	0.98	-7.7	0	0	12	0.9	1	1	0	0	5	5	0	0	0	0	0	0	0	0	0
1626	11.1	98	0.51	0.51	0.3	0	0	2	12	1	1	1	1.02	-1.65	0	0	12	1	1	1	0	0	5	5	0	0	0	0	0	0	0	0	0
1627	54.5	155	1.56	1.56	0.2	0	0	2	12	2	1	1	2	0	0	0	12	2	1	1	0	0	5	5	0	0	0	0	0	0	0	0	0
1628	58	165	1.59	1.61	-1.5	0	0	2	12	2	1	1	2	0	0	0	12	2	1	1	0	0	5	5	0	0	0	0	0	0	0	0	0
1629	58	165	1.59	1.61	-1.5	0	0	2	12	2	1	1	2	0	0	0	12	2	1	1	0	0	5	5	0	0	0	0	0	0	0	0	0
1630	58	165	1.59	1.61	-1.5	0	0	2	12	2	1	1	2	0	0	0	12	2	1	1	0	0	5	5	0	0	0	0	0	0	0	0	0
1631	58	165	1.59	1.61	-1.5	0	0	2	12	2	1	1	2	0	0	0	12	2	1	1	0	0	5	5	0	0	0	0	0	0	0	0	0
1632	61	157	1.66	1.66	0	0	0	2	12	2	1	1	2	0	0	0	12	2	1	1	0	0	5	5	0	0	0	0	0	0	0	0	0
1633	15.3	93	0.65	0.65	0.4	0	0	2	12	1.3	1	1	1.3	0.36	0	0	12	1.3	1	1	0	0	5	5	0	0	0	0	0	0	0	0	0
1634	15.3	93	0.65	0.65	0.4	0	0	2	12	1.3	1	1	1.3	0.36	0	0	12	1.3	1	1	0	0	5	5	0	0	0	0	0	0	0	0	0
1635	15.3	93	0.65	0.65	0.4	0	0	2	12	1.3	1	1	1.3	0.36	0	0	12	1.3	1	1	0	0	5	5	0	0	0	0	0	0	0	0	0
1636	15.3	93	0.65	0.65	0.4	0	0	2	12	1.3	1	1	1.3	0.36	0	0	12	1.3	1	1	0	0	5	5	0	0	0	0	0	0	0	0	0
1637	16.8	110	0.69	0.69	-0.7	0	0	2	12	1.3	1	1	1.39	-6.44	0	0	12	1.3	1	1	0	0	5	5	0	0	0	0	0	0	0	0	0
1638	16.8	110	0.69	0.69	-0.7	0	0	2	12	1.3	1	1	1.39	-6.44	0	0	12	1.3	1	1	0	0	5	5	0	0	0	0	0	0	0	0	0
1639	16.8	110	0.69	0.69	-0.7	0	0	2	12	1.3	1	1	1.39	-6.44	0	0	12	1.3	1	1	0	0	5	5	0	0	0	0	0	0	0	0	0
1640	16.8	110	0.69	0.69	-0.7	0	0	2	12	1.3	1	1	1.39	-6.44	0	0	12	1.3	1	1	0	0	5	5	0	0	0	0	0	0	0	0	0
1641	25.1	133	0.93	0.93	-0.3	0	0	2	12	1.8	1	1	1.87	-3.55	0	0	12	1.8	1	1	0	0	5	5	0	0	0	0	0	0	0	0	0
1642	25.1	133	0.93	0.93	-0.3	0	0	2	12	1.9	1	1	1.87	1.81	0	0	12	1.9	1	1	0	0	5	5	0	0	0	0	0	0	0	0	0
1643	32.3	139	1.11	1.11	-0.3	0	0	2	12	2	1	1	2	0	0	0	12	2	1	1	0	0	5	5	0	0	0	0	0	0	0	0	0
1644	32.3	139	1.11	1.11	-0.3	0	0	2	12	2	1	1	2	0	0	0	12	2	1	1	0	0	5	5	0	0	0	0	0	0	0	0	0
1645	32.3	139	1.11	1.11	-0.3	0	0	2	12	2	1	1	2	0	0	0	12	2	1	1	0	0	5	5	0	0	0	0	0	0	0	0	0
1646	32.3	139	1.11	1.11	-0.3	0	0	2	12	2	1	1	2	0	0	0	12	2	1	1	0	0	5	5	0	0	0	0	0	0	0	0	0
1647	24.4	128	0.91	0.91	-0.5	0	0	2	12	1.8	1	1	1.83	-1.57	0	0	12	1.8	1	1	0	0	5	5	0	0	0	0	0	0	0	0	0
1648	24.4	128	0.91	0.91	-0.5	0	0	2	12	1.8	1	1	1.83	-1.57	0	0	12	1.8	1	1	0	0	5	5	0	0	0	0	0	0	0	0	0
1649	26.5	130	0.91	0.97	-6.2	0	0	2	12	1.8	1	1	1.94	-7.21	0	0	12	1.8	1	1	0	0	5	5	0	0	0	0	0	0	0	0	0
1650	10.8	89	0.49	0.5	-1.6	0	0	2	12	1	1	1	1	0.4	0	0	12	1	1	1	0	0	5	5	0	0	0	0	0	0	0	0	0
1651	10.6	89	0.49	0.49	-0.2	0	0	2	12	1	1	1	0.98	1.82	0	0	12	1	1	1	0	0	5	5	0	0	0	0	0	0	0	0	0
1652	26	120	0.96	0.96	0.3	0	0	2	12	1.8	1	1	1.91	-5.95	0	0	12	1.8	1	1	0	0	5	5	0	0	0	0	0	0	0	0	0
1653	33.5	114	1.14	1.14	-0.1	0	0	2	12	2	1	1	2	0	0	0	12	2	1	1	0	0	5	5	0	0	0	0	0	0	0	0	0
1654	33.5	114	1.14	1.14	-0.1	0	0	2	12	2	1	1	2	0	0	0	12	2	1	1	0	0	5	5	0	0	0	0	0	0	0	0	0
1655	13	90	0.57	0.57	-0.5	0	0	2	12	1.1	1	1	1.15	-3.98	0	0	12	1.1	1	1	0	0	5	5	0	0	0	0	0	0	0	0	0
1656	13	90	0.57	0.57	-0.5	0	0	2	12	1.1	1	1	1.15	-3.98	0	0	12	1.1	1	1	0	0	5	5	0	0	0	0	0	0	0	0	0
1657	13	90	0.57	0.57	-0.5	0	0	2	12	1.1	1	1	1.15	-3.98	0	0	12	1.1	1	1	0	0	5	5	0	0	0	0	0	0	0	0	0
1658	52	160	1.51	1.51	-0.3	0	0	2	12	2	1	1	2	0	0	0	12	2	1	1	0	0	5	5	0	0	0	0	0	0	0	0	0
1659	52	160	1.51	1.51	-0.3	0	0	2	12	2	1	1	2	0	0	0	12	2	1	1	0	0	5	5	0	0	0	0	0	0	0	0	0
1660	52	160	1.51	1.51	-0.3	0	0	2	12	2	1	1	2	0	0	0	12	2	1	1	0	0	5	5	0	0	0	0	0	0	0	0	0
1661	52	160	1.51	1.51	-0.3	0	0	2	12	2	1	1	2	0	0	0	12	2	1	1	0	0	5	5	0	0	0	0	0	0	0	0	0
1662	14	102	0.6	0.61	-1	0	0	2	12	1.2	1	1	1.21	-0.95	0	0	12	1.2	1	1	0	0	5	5	0	0	0	0	0	0	0	0	0
1663	15	102	0.64	0.64	0.3	0	0	2	12	1.3	1	1	1.28	1.87	0	0	12	1.3	1	1	0	0	5	5	0	0	0	0	0	0	0	0	0
1664	15	102	0.63	0.64	-1.3	0	0	2	12	1.2	1	1	1.28	-5.97	0	0	12	1.2	1	1	0	0	5	5	0	0	0	0	0	0	0	0	0
1665	11	71	0.5	0.5	-1	0	0	2	12	1	1	1	1.01	-0.98	0	0	12	1	1	1	0	0	5	5	0	0	0	0	0	0	0	0	0
1666	11	71	0.5	0.5	-1	0	0	2	12	1	1	1	1.01	-0.98	0	0	12	1	1	1	0	0	5	5	0	0	0	0	0	0	0	0	0
1667	11	71	0.5	0.5	-1	0	0	2	12	1	1	1	1.01	-0.98	0	0	12	1	1	1	0	0	5	5	0	0	0	0	0	0	0	0	0
1668	13.5	87	0.59	0.59	0.1	0	0	2	12	1.1	1	1	1.18	-6.68	0	0	12	1.1	1	1	0	0	5	5	0	0	0	0	0	0	0	0	0
1669	13.5	87	0.59	0.59	0.1	0	0	2	12	1.1	1	1	1.18	-6.68	0	0	12	1.1	1	1	0	0	5	5	0	0	0	0	0	0	0	0	0
1670	13.5	87	0.59	0.59	0.1	0	0	2	12	1.1	1	1	1.18	-6.68	0	0	12	1.1	1	1	0	0	5	5	0	0	0	0	0	0	0	0	0
1671	13.5	87	0.59	0.59	0.1	0	0	2	12	1.1	1	1	1.18	-6.68	0	0	12	1.1	1	1	0	0	5	5	0	0	0	0	0	0	0	0	0
1672	36.6	132	1.21	1.21	-0.1	0	0	2	12	2	1	1	2	0	0	0	12	2	1	1	0	0	5	5	0	0	0	0	0	0	0	0	0
1673	36.6	132	1.21	1.21	-0.1	0	0	2	12	1.1	1	1	2	-45	1	0	12	1.1	1	1	0	0	3	3	0	0	0	0	1	1	0	0	1
1674	15.5	106	0.65	0.65	-0.6	0	0	2	12	1.3	1	1	1.31	-0.62	0	0	12	1.3	1	1	0	0	5	5	0	0	0	0	0	0	0	0	0
1675	15.5	106	0.65	0.65	-0.6	0	0	2	12	1.3	1	1	1.31	-0.62	0	0	12	1.3	1	1	0	0	5	5	0	0	0	0	0	0	0	0	0
1676	30	130	1.05	1.06	-0.8	0	0	2	12	2	1	1	2	0	0	0	12	2	1	1	0	0	5	5	0	0	0	0	0	0	0	0	0
1677	27.6	141	1.05	1	5.2	0	0	2	12	2	1	1	2	0.17	0	0	12	2	1	1	0	0	5	5	0	0	0	0	0	0	0	0	0
1678	26.9	141	1.05	0.98	7.1	0	0	2	12	2	1	1	1.96	2.01	0	0	12	2	1	1	0	0	5	5	0	0	0	0	0	0	0	0	0
1679	61	147	1.66	1.66	-0.1	0	0	2	12	2	1	1	2	0	0	0	12	2	1	1	0	0	5	5	0	0	0	0	0	0	0	0	0
1680	61	147	1.66	1.66	-0.1	0	0	2	12	2	1	1	2	0	0	0	12	2	1	1	0	0	5	5	0	0	0	0	0	0	0	0	0
1681	61	147	1.66	1.66	-0.1	0	0	2	12	2	1	1	2	0	0	0	12	2	1	1	0	0	5	5	0	0	0	0	0	0	0	0	0
1682	28	128	1	1.01	-0.8	0	0	2	12	2	1	1	2	0	0	0	12	2	1	1	0	0	5	5	0	0	0	0	0	0	0	0	0
1683	28	128	1.01	1.01	0.2	0	0	2	12	2	1	1	2	0	0	0	12	2	1	1	0	0	5	5	0	0	0	0	0	0	0	0	0
1684	28	128	1.01	1.01	0.2	0	0	2	12	2	1	1	2	0	0	0	12	2	1	1	0	0	5	5	0	0	0	0	0	0	0	0	0
1685	27	130	0.98	0.98	-0.3	0	0	2	12	2	1	1	1.97	1.71	0	0	12	2	1	1	0	0	5	5	0	0	0	0	0	0	0	0	0
1686	14	98	0.61	0.61	0.7	0	0	2	12	1.2	1	1	1.21	-0.95	0	0	12	1.2	1	1	0	0	5	5	0	0	0	0	0	0	0	0	0
1687	14	98	0.61	0.61	0.7	0	0	2	12	1.2	1	1	1.21	-0.95	0	0	12	1.2	1	1	0	0	5	5	0	0	0	0	0	0	0	0	0
1688	13.2	98	0.58	0.58	0.1	0	0	2	12	1.2	1	1	1.16	3.55	0	0	12	1.2	1	1	0	0	5	5	0	0	0	0	0	0	0	0	0
1689	13.3	98	0.58	0.58	-0.5	0	0	2	12	1.1	1	1	1.17	-5.62	0	0	12	1.1	1	1	0	0	5	5	0	0	0	0	0	0	0	0	0
1690	8.3	70	0.3	0.42	-28.9	1	0	0.05	12	0.4	1	1	0.42	-3.61	0	0	12	0.4	1	1	0	0	5	5	0	0	0	0	0	0	0	0	0
1691	29	119	1.03	1.03	-0.3	0	0	2	12	2	1	1	2	0	0	0	12	2	1	1	0	0	5	5	0	0	0	0	0	0	0	0	0
1692	29	119	1.03	1.03	-0.3	0	0	2	12	2	1	1	2	0	0	0	12	2	1	1	0	0	5	5	0	0	0	0	0	0	0	0	0
1693	28.5	122	1.02	1.02	-0.1	0	0	2	12	2	1	1	2	0	0	0	12	2	1	1	0	0	5	5	0	0	0	0	0	0	0	0	0
1694	13	94	0.57	0.57	-0.5	0	0	2	12	1.1	1	1	1.15	-3.98	0	0	12	1.1	1	1	0	0	5	5	0	0	0	0	0	0	0	0	0
1695	14.2	93	0.61	0.61	-0.4	0	0	2	12	1.2	1	1	1.22	-2.01	0	0	12	1.2	1	1	0	0	5	5	0	0	0	0	0	0	0	0	0
1696	14.2	93	0.61	0.61	-0.4	0	0	2	12	1.2	1	1	1.22	-2.01	0	0	12	1.2	1	1	0	0	5	5	0	0	0	0	0	0	0	0	0
1697	46	154	1.4	1.4	-0.3	0	0	2	12	2	1	1	2	0	0	0	12	2	1	1	0	0	5	5	0	0	0	0	0	0	0	0	0
1698	14	103	0.6	0.61	-1	0	0	2	12	1.2	1	1	1.21	-0.95	0	0	12	1.2	1	1	0	0	5	5	0	0	0	0	0	0	0	0	0
1699	9	75	0.45	0.45	0	0	0	0.05	12	0.9	1	1	0.45	100	0	1	12	0.9	1	1	0	0	4	4	0	0	1	0	1	1	0	0	1
1700	9.2	80	0.46	0.46	0.4	0	0	0.05	12	0.45	1	1	0.46	-2.17	0	0	12	0.45	1	1	0	0	5	5	0	0	0	0	0	0	0	0	0
1701	31.5	138	1.09	1.09	-0.4	0	0	2	12	2	1	1	2	0	0	0	12	2	1	1	0	0	5	5	0	0	0	0	0	0	0	0	0
1702	21.5	108	0.83	0.83	-0.5	0	0	2	12	1.6	1	1	1.67	-4.09	0	0	12	1.6	1	1	0	0	5	5	0	0	0	0	0	0	0	0	0
1703	21.5	108	0.83	0.83	-0.5	0	0	2	12	1.6	1	1	1.67	-4.09	0	0	12	1.6	1	1	0	0	5	5	0	0	0	0	0	0	0	0	0
1704	21.5	108	0.83	0.83	-0.5	0	0	2	12	1.6	1	1	1.67	-4.09	0	0	12	1.6	1	1	0	0	5	5	0	0	0	0	0	0	0	0	0
1705	21.5	108	0.83	0.83	-0.5	0	0	2	12	1.6	1	1	1.67	-4.09	0	0	12	1.6	1	1	0	0	5	5	0	0	0	0	0	0	0	0	0
1706	21.5	125	0.83	0.83	-0.5	0	0	2	12	0.8	1	1	1.67	-52.04	1	0	12	0.8	1	1	0	0	3	3	0	0	0	0	1	1	0	0	1
1707	33	125	1.13	1.13	0	0	0	2	12	2	1	1	2	0	0	0	12	2	1	1	0	0	5	5	0	0	0	0	0	0	0	0	0
1708	45.5	145	1.4	1.39	0.4	0	0	2	12	2	1	1	2	0	0	0	12	2	1	1	0	0	5	5	0	0	0	0	0	0	0	0	0
1709	43.5	145	1.36	1.36	0.3	0	0	2	12	2	1	1	2	0	0	0	12	2	1	1	0	0	5	5	0	0	0	0	0	0	0	0	0
1710	62.7	178	1.69	1.69	0	0	0	2	12	2	1	1	2	0	0	0	12	2	1	1	0	0	5	5	0	0	0	0	0	0	0	0	0
1711	9.1	72	0.45	0.45	-0.9	0	0	0.05	12	0.4	1	1	0.46	-12.09	1	0	12	0.4	1	1	0	0	1	2	0	0	0	0	1	1	1	0	2
1712	9.1	72	0.45	0.45	-0.9	0	0	0.05	12	0.4	1	1	0.46	-12.09	1	0	12	0.4	1	1	0	0	3	3	0	0	0	0	1	1	0	0	1
1713	68.4	166	1.77	1.77	-0.1	0	0	2	12	2	1	1	2	0	0	0	12	2	1	1	0	0	5	5	0	0	0	0	0	0	0	0	0
1714	68.4	166	1.77	1.77	-0.1	0	0	2	12	2	1	1	2	0	0	0	12	2	1	1	0	0	5	5	0	0	0	0	0	0	0	0	0
1715	68.4	166	1.77	1.77	-0.1	0	0	2	12	2	1	1	2	0	0	0	12	2	1	1	0	0	5	5	0	0	0	0	0	0	0	0	0
1716	18.1	95	0.73	0.73	-0.6	0	0	2	12	1.4	1	1	1.47	-4.7	0	0	12	1.4	1	1	0	0	5	5	0	0	0	0	0	0	0	0	0
1717	18.1	95	0.73	0.73	-0.6	0	0	2	12	1.4	1	1	1.47	-4.7	0	0	12	1.4	1	1	0	0	5	5	0	0	0	0	0	0	0	0	0
1718	18.7	95	0.75	0.75	-0.3	0	0	2	12	1.4	1	1	1.51	-6.98	0	0	12	1.4	1	1	0	0	5	5	0	0	0	0	0	0	0	0	0
1719	18.7	95	0.75	0.75	-0.3	0	0	2	12	1.4	1	1	1.51	-6.98	0	0	12	1.4	1	1	0	0	5	5	0	0	0	0	0	0	0	0	0
1720	42.2	163	1.33	1.33	0	0	0	2	12	2	1	1	2	0	0	0	12	2	1	1	0	0	5	5	0	0	0	0	0	0	0	0	0
1721	42.2	163	1.33	1.33	0	0	0	2	12	2	1	1	2	0	0	0	12	2	1	1	0	0	5	5	0	0	0	0	0	0	0	0	0
1722	50	148	1.48	1.48	0.1	0	0	2	12	2	1	1	2	0	0	0	12	2	1	1	0	0	5	5	0	0	0	0	0	0	0	0	0
1723	48	148	1.44	1.44	-0.1	0	0	2	12	2	1	1	2	0	0	0	12	2	1	1	0	0	5	5	0	0	0	0	0	0	0	0	0
1724	51.3	165	1.5	1.5	-0.1	0	0	2	12	2	1	1	2	0	0	0	12	2	1	1	0	0	5	5	0	0	0	0	0	0	0	0	0
1725	51.3	165	1.5	1.5	-0.1	0	0	2	12	2	1	1	2	0	0	0	12	2	1	1	0	0	5	5	0	0	0	0	0	0	0	0	0
1726	51.3	165	1.5	1.5	-0.1	0	0	2	12	2	1	1	2	0	0	0	12	2	1	1	0	0	5	5	0	0	0	0	0	0	0	0	0
1727	50	166	1.48	1.48	0.1	0	0	2	12	2	1	1	2	0	0	0	12	2	1	1	0	0	5	5	0	0	0	0	0	0	0	0	0
1728	51	166	1.49	1.5	-0.4	0	0	2	12	2	1	1	2	0	0	0	12	2	1	1	0	0	5	5	0	0	0	0	0	0	0	0	0
1729	40	166	1.28	1.28	-0.4	0	0	2	12	2	1	1	2	0	0	0	12	2	1	1	0	0	5	5	0	0	0	0	0	0	0	0	0
1730	37	149	1.22	1.22	0	0	0	2	12	2	1	1	2	0	0	0	12	2	1	1	0	0	5	5	0	0	0	0	0	0	0	0	0
1731	50	148	1.47	1.48	-0.6	0	0	2	12	2	1	1	2	0	0	0	12	2	1	1	0	0	5	5	0	0	0	0	0	0	0	0	0
1732	50	148	1.47	1.48	-0.6	0	0	2	12	2	1	1	2	0	0	0	12	2	1	1	0	0	5	5	0	0	0	0	0	0	0	0	0
1733	50	148	1.47	1.48	-0.6	0	0	2	12	2	1	1	2	0	0	0	12	2	1	1	0	0	5	5	0	0	0	0	0	0	0	0	0
1734	50	148	1.47	1.48	-0.6	0	0	2	12	2	1	1	2	0	0	0	12	2	1	1	0	0	5	5	0	0	0	0	0	0	0	0	0
1735	33	130	1.13	1.13	0	0	0	2	12	2	1	1	2	0	0	0	12	2	1	1	0	0	5	5	0	0	0	0	0	0	0	0	0
1736	16.5	97	0.68	0.69	-0.8	0	0	2	12	1.4	1	1	1.37	2.12	0	0	12	1.4	1	1	0	0	5	5	0	0	0	1	1	0	0	0	1
1737	14.1	97	0.69	0.61	13.3	0	1	2	12	1.2	1	1	1.22	-1.48	0	0	12	1.2	1	1	0	0	5	5	0	0	0	0	0	0	0	0	0
1738	14.1	97	0.69	0.61	13.3	0	1	2	12	1.3	1	1	1.22	6.73	0	0	12	1.3	1	1	0	0	5	5	0	0	0	0	0	0	0	0	0
1739	14.1	97	0.69	0.61	13.3	0	1	2	12	1.3	1	1	1.22	6.73	0	0	12	1.3	1	1	0	0	5	5	0	0	0	0	0	0	0	0	0
1740	39.3	130	1.26	1.27	-0.8	0	0	2	12	2	1	1	2	0	0	0	12	2	1	1	0	0	5	5	0	0	0	0	0	0	0	0	0
1741	39.3	130	1.26	1.27	-0.8	0	0	2	12	2	1	1	2	0	0	0	12	2	1	1	0	0	5	5	0	0	0	0	0	0	0	0	0
1742	36.5	130	1.21	1.21	0	0	0	2	12	2	1	1	2	0	0	0	12	2	1	1	0	0	5	5	0	0	0	0	0	0	0	0	0
1743	41	144	1.31	1.31	0.4	0	0	2	12	1.3	1	1	2	-35	1	0	12	1.3	1	1	0	0	3	3	0	0	0	0	1	1	0	0	1
1744	41	144	1.3	1.31	-0.4	0	0	2	12	2	1	1	2	0	0	0	12	1.3	1	1	-35	-35	5	2	0	0	0	0	0	0	1	0	1
1745	41	144	1.3	1.31	-0.4	0	0	2	12	2	1	1	2	0	0	0	12	1.3	1	1	-35	-35	5	2	0	0	0	0	0	0	1	0	1
1746	41	144	1.3	1.31	-0.4	0	0	2	12	2	1	1	2	0	0	0	12	1.3	1	1	-35	-35	5	2	0	0	0	0	0	0	1	0	1
1747	41	144	1.3	1.31	-0.4	0	0	2	12	2	1	1	2	0	0	0	12	1.3	1	1	-35	-35	5	2	0	0	0	0	0	0	1	0	1
1748	44	155	1.38	1.37	1	0	0	2	12	2	1	1	2	0	0	0	12	2	1	1	0	0	5	5	0	0	0	0	0	0	0	0	0
1749	44	155	1.38	1.37	1	0	0	2	12	2	1	1	2	0	0	0	12	2	1	1	0	0	5	5	0	0	0	0	0	0	0	0	0
1750	44	155	1.38	1.37	1	0	0	2	12	2	1	1	2	0	0	0	12	2	1	1	0	0	5	5	0	0	0	0	0	0	0	0	0
1751	5.2	58	0.29	0.3	-2.2	0	0	0.05	12	0.3	1	1	0.26	16.28	0	1	12	2	1	1	566.67	675.19	4	2	0	0	0	0	1	1	1	0	2
1752	43	163	1.34	1.35	-0.4	0	0	2	12	2	1	1	2	0	0	0	12	2	1	1	0	0	5	5	0	0	0	0	0	0	0	0	0
1753	12	87	0.54	0.54	0	0	0	2	12	1.1			1.08	2	0	0	12	1.1			0	0	5	5	0	0	0	1	1	0	0	0	1
1754	12.4	86	0.55	0.55	0	0	0	2	12	1.1			1.11	-0.49	0	0	12	1.1			0	0	5	5	0	0	0	0	0	0	0	0	0
1755	6.2	61	0.32	0.34	-5.5	0	0	0.05	12	0.6	1	1	0.31	92.93	0	1	12	0.6	1	1	0	0	4	4	0	0	1	0	1	1	0	1	1
1756	3.4	54	0.23	0.23	1.8	0	0	0.05	12	0.2	1	1	0.17	17.65	0	1	12	0.2	1	1	0	0	4	4	0	0	0	0	1	1	0	1	1
1757	21.1	132	0.99	0.82	20.3	0	1	2	12	1.9	1	1	1.65	15.48	0	1	12	1.9	1	1	0	0	4	4	0	0	0	0	1	1	0	1	1
1758	14.1	97	0.69	0.61	13.3	0	1	2	13	28	3	1	28.2	-0.71	0	0	13	28	3	1	0	0	5	5	0	0	0	0	0	0	0	0	0
1759	14.1	97	0.69	0.61	13.3	0	1	2	13	28	3	1	28.2	-0.71	0	0	13	28	3	1	0	0	5	5	0	0	0	0	0	0	0	0	0
1760	14.1	97	0.69	0.61	13.3	0	1	2	13	28	3	1	28.2	-0.71	0	0	13	28	3	1	0	0	5	5	0	0	0	0	0	0	0	0	0
1761	14.1	97	0.69	0.61	13.3	0	1	50	14	25	2	24	30.45	-17.9	1	0	14	25	2	24	0	0	3	3	0	0	0	0	1	1	0	0	1
1762	14.1	97	0.69	0.61	13.3	0	1	50	14	25	2	24	30.45	-17.9	1	0	14	25	2	24	0	0	3	3	0	0	0	0	1	1	0	0	1
